# Supplementary material for: Transcriptome dataset of HEK293T cells depleted of one of the subunits of the DNA-PK complex: Ku70, Ku80 or DNA-PKcs
Source: Data Brief. 2021 Nov 19;39:107596. doi: 10.1016/j.dib.2021.107596 (PMC8608594; doi:10.1016/j.dib.2021.107596)
Supplement: Supplementary file 1 — Table of differentially expressed genes in 293TΔKu70 + siCtr, 293TΔKu70 + siKu70, 293TΔKu80 + siCtr, 293TΔKu80 + siKu80, 293TΔDNA-PKcs + siCtr, 293TΔDNA-PKcs + siDNA-PKcs versus 293T + siCtr. [file mmc1.xlsx]

## Sheet: Sample mapping
Short name	Sample type	Input reads	Uniquely mapped	Uniquely mapped, %	Mapped to multiple loci	Mapped to multiple loci, %	Mapped to too many loci	Mapped to too many loci, %	Unmapped	Unmapped, %
G_A01	293T + siCtr	17793248	9202808	51.72	8053808	45.26	46711	0.26	489921	2.75
G_A02	293T + siCtr	18475140	8825865	47.77	9088617	49.19	197967	1.07	362691	1.96
G_A03	293T + siCtr	17112140	8486403	49.59	8085755	47.25	46926	0.27	493056	2.88
G_A04	293TΔKu70 + siCtr	22854596	9259100	40.51	12905648	56.46	244745	1.07	445103	1.94
G_A05	293TΔKu70 + siCtr	15200007	6443371	42.39	8269614	54.4	40387	0.26	446635	2.93
G_A06	293TΔKu70 + siCtr	16893606	7186598	42.54	9240649	54.69	169877	1.00	296482	1.75
G_A07	293TΔKu70 + siKu70	21373626	10696108	50.04	10048112	47.01	59597	0.27	569809	2.66
G_A08	293TΔKu70 + siKu70	24486427	12138031	49.57	11593115	47.34	304294	1.24	450987	1.84
G_A09	293TΔKu70 + siKu70	17698033	8304448	46.92	8818464	49.82	50073	0.28	525048	2.96
G_A10	293TΔKu80 + siCtr	23273066	7916695	34.01	14583440	62.66	267392	1.14	505539	2.17
G_A11	293TΔKu80 + siCtr	18278016	7602924	41.59	10061044	55.04	48117	0.26	565931	3.09
G_A12	293TΔKu80 + siCtr	23019280	9066803	39.38	13241915	57.52	253582	1.1	456980	1.98
G_A13	293TΔKu80 + siKu80	17086080	7661119	44.83	8828578	51.67	46120	0.26	550263	3.22
G_A14	293TΔKu80 + siKu80	18017404	7286000	40.43	10136873	56.26	198587	1.1	395944	2.19
G_A15	293TΔKu80 + siKu80	15688360	7135027	45.47	7986247	50.9	43969	0.28	523117	3.33
G_A16	293TΔDNA-PKcs + siCtr	18823568	6349884	33.73	11901674	63.22	202230	1.07	369780	1.96
G_A17	293TΔDNA-PKcs + siCtr	15579146	7080790	45.45	7989466	51.28	41182	0.26	467708	3.0
G_A18	293TΔDNA-PKcs + siCtr	16699940	9097011	54.47	7004098	41.94	230614	1.38	368217	2.2
G_A19	293TΔDNA-PKcs + siDNA-PKcs	17936334	7479642	41.7	9816602	54.73	51998	0.28	588092	3.27
G_A20	293TΔDNA-PKcs + siDNA-PKcs	18756241	7986986	42.58	10173224	54.23	234185	1.24	361846	1.92
G_A21	293TΔDNA-PKcs + siDNA-PKcs	16499568	5235445	31.73	10390738	62.97	56977	0.34	816408	4.94

## Sheet: 293TΔKu70 + siCtr
position	gene id	transcript id	name	biotype	description	baseMean	log2FoldChange	lfcSE	stat	pvalue	padj	G_A01	G_A02	G_A03	G_A04	G_A05	G_A06
chr17:78971238-78980109	ENSG00000108679	NM_005567	LGALS3BP	protein_coding	galectin 3 binding protein	658.872	1.8441	0.078119	23.6063	3.31816e-123	5.04261e-119	290.126	280.678	268.493	1034.8	1025.32	1053.81
chr8:24913012-24919098	ENSG00000104722	NM_001105541, NM_005382	NEFM	protein_coding	neurofilament medium	1098.26	-1.88035	0.084252	-22.3182	2.45875e-110	1.86828e-106	1556.69	1762.35	1909.07	474.497	402.088	484.842
chr13:66302834-67230445	ENSG00000184226	NM_020403, NM_203487	PCDH9	protein_coding	protocadherin 9	799.505	-1.6597	0.0750646	-22.1103	2.5156e-108	1.27432e-104	1225.37	1258.28	1186.72	398.99	356.853	370.827
chr16:692498-705829	ENSG00000127585	NM_153350	FBXL16	protein_coding	F-box and leucine rich repeat protein 16	235.371	2.88576	0.134647	21.4321	6.70848e-102	2.54872e-98	49.0848	45.8249	49.6855	459.053	366.905	441.671
chr7:1232907-1237318	ENSG00000164853	NM_001080461	UNCX	protein_coding	UNC homeobox	240.915	2.47856	0.125835	19.6969	2.29074e-86	6.96247e-83	55.2203	80.1936	63.0624	435.028	376.958	435.03
chrX:124375903-124963817	ENSG00000009694	NM_001163278, NM_001163279, NM_014253	TENM1	protein_coding	teneurin transmembrane protein 1	219.632	-2.5866	0.132404	-19.5357	5.45487e-85	1.38163e-81	354.988	400.013	398.439	57.4888	51.5175	55.3473
chr1:162631373-162787400	ENSG00000162733	NM_001014796, NM_006182	DDR2	protein_coding	discoidin domain receptor tyrosine kinase 2	644.379	-1.45922	0.0822224	-17.7472	1.81007e-70	3.92967e-67	991.337	887.858	978.422	355.23	346.801	306.624
chr6:26156354-26157107	ENSG00000168298	NM_005321	HIST1H1E	protein_coding	histone cluster 1 H1 family member e	4740.16	1.03282	0.0590395	17.4938	1.5975e-68	3.03465e-65	3208.92	3038.76	3027.95	6660.98	6046.4	6457.92
chr7:128830377-128859274	ENSG00000128591	NM_001127487, NM_001458	FLNC	protein_coding	filamin C	556.619	-1.4083	0.0826301	-17.0434	3.91138e-65	6.60458e-62	777.467	832.486	832.232	289.16	321.67	286.699
chr6:27147129-27147515	ENSG00000274997	NM_080596	HIST1H2AH	protein_coding	histone cluster 1 H2A family member h	560.287	1.3759	0.0829664	16.5838	9.12389e-62	1.38656e-58	333.075	305.499	277.092	798.838	800.407	846.813
chr19:17601328-17688365	ENSG00000130477	NM_001080421	UNC13A	protein_coding	unc-13 homolog A	180.499	2.14266	0.134486	15.9322	3.78752e-57	5.23263e-54	49.9613	78.2842	52.552	308.037	295.283	298.875
chr3:48636469-48662915	ENSG00000008300	NM_001407	CELSR3	protein_coding	cadherin EGF LAG seven-pass G-type receptor 3	726.464	1.13689	0.0732246	15.5261	2.3114e-54	2.9272e-51	464.552	442.02	439.526	995.329	971.294	1046.06
chr22:37805093-37807436	ENSG00000189060	NM_005318	H1F0	protein_coding	H1 histone family member 0	446.07	-1.3535	0.0878082	-15.4143	1.31286e-53	1.53473e-50	653.879	653.96	633.49	247.974	223.661	263.453
chr11:32893178-32993316	ENSG00000060749	NM_001076786	QSER1	protein_coding	glutamine and serine rich 1	826.638	-1.22871	0.0799134	-15.3756	2.38773e-53	2.59188e-50	1135.96	1296.46	1068.24	493.374	478.736	487.056
chr22:41621119-41664048	ENSG00000196419	NM_001288976, NM_001288977, NM_001288978, NM_001469	XRCC6	protein_coding	X-ray repair cross complementing 6	836.623	-1.20083	0.0803443	-14.9461	1.65238e-50	1.67408e-47	1225.37	1053.02	1240.23	481.362	541.562	478.201
chr8:24950955-24957110	ENSG00000277586	NM_006158	NEFL	protein_coding	neurofilament light	630.094	-1.15917	0.0789876	-14.6753	9.27426e-49	8.80881e-46	831.811	881.175	912.493	364.668	409.627	380.789
chrX:103376340-103378077	ENSG00000166681	NM_001282674, NM_014380, NM_206915, NM_206917	BEX3	protein_coding	brain expressed X-linked 3	1008.67	0.960142	0.0668508	14.3624	8.90245e-47	7.95826e-44	682.804	693.102	664.066	1392.6	1286.68	1332.76
chr11:46743048-46846308	ENSG00000175216	NM_001008938, NM_014756	CKAP5	protein_coding	cytoskeleton associated protein 5	1852.13	-0.825384	0.0587911	-14.0393	8.96506e-45	7.569e-42	2349.06	2365.71	2412.61	1366.86	1279.14	1339.4
chr17:19770829-19867936	ENSG00000083290	NM_001142610, NM_014683	ULK2	protein_coding	unc-51 like autophagy activating kinase 2	101.465	-2.44148	0.174879	-13.961	2.69666e-44	2.1569e-41	161.278	177.572	196.831	24.8832	23.874	24.3528
chr6:27810064-27811300	ENSG00000278828	NM_003536	HIST1H3H	protein_coding	histone cluster 1 H3 family member h	744.694	1.04353	0.074859	13.9399	3.62519e-44	2.7546e-41	525.908	462.068	453.858	995.329	1011.5	1019.5
chr6:26031650-26032060	ENSG00000274267	NM_003537	HIST1H3B	protein_coding	histone cluster 1 H3 family member b	1412.85	0.918037	0.0660292	13.9035	6.03184e-44	4.36504e-41	1050.94	927.955	931.603	1824.2	1839.55	1902.84
chr11:65497762-65506516	ENSG00000251562	-	MALAT1	lincRNA	metastasis associated lung adenocarcinoma transcript 1 (non-protein coding)	12935.5	-0.81953	0.0593943	-13.7981	2.61624e-43	1.80723e-40	16361.9	17107	16221.4	9718.19	8977.87	9226.39
chr3:49121114-49133118	ENSG00000172037	NM_002292	LAMB2	protein_coding	laminin subunit beta 2	719.965	1.03478	0.0751722	13.7655	4.11291e-43	2.71756e-40	489.094	440.11	471.057	946.421	943.65	1029.46
chr13:76880166-76886390	ENSG00000178695	NM_138444	KCTD12	protein_coding	potassium channel tetramerization domain containing 12	751.764	-1.00505	0.0733197	-13.7078	9.11451e-43	5.77138e-40	1000.98	1009.1	1018.55	526.838	491.301	463.81
chr11:34051683-34101156	ENSG00000135387	NM_005898, NM_203364	CAPRIN1	protein_coding	cell cycle associated protein 1	1277.25	-0.865023	0.0637509	-13.5688	6.13192e-42	3.72747e-39	1582.98	1688.84	1694.08	915.531	900.929	881.129
chr11:65422774-65445540	ENSG00000245532	-	NEAT1	lincRNA	nuclear paraspeckle assembly transcript 1 (non-protein coding)	5575.99	-0.764247	0.0564355	-13.542	8.84076e-42	5.16742e-39	7030.51	7327.21	6755.32	4190.68	4013.34	4138.87
chr8:126552442-126558393	ENSG00000168672	NM_174911	FAM84B	protein_coding	family with sequence similarity 84 member B	576.862	1.07061	0.0792471	13.5097	1.37011e-41	7.7117e-39	392.678	343.687	364.042	763.658	797.893	799.215
chr11:43358932-43494933	ENSG00000052841	NM_018259	TTC17	protein_coding	tetratricopeptide repeat domain 17	494.533	-1.13129	0.0839431	-13.4769	2.13966e-41	1.1613e-38	656.509	724.607	671.71	308.037	295.283	311.052
chr1:15247272-15400283	ENSG00000142621	NM_052929	FHAD1	protein_coding	forkhead associated phosphopeptide binding domain 1	298.354	-1.34897	0.10207	-13.2162	7.07266e-40	3.58277e-37	457.54	417.198	425.193	156.164	155.809	178.218
chr3:41194837-41260096	ENSG00000168036	NM_001098209, NM_001098210, NM_001904	CTNNB1	protein_coding	catenin beta 1	1224.45	0.851436	0.0644141	13.2181	6.89407e-40	3.58277e-37	905.438	842.033	854.208	1577.94	1637.25	1529.8
chr11:47716517-47767443	ENSG00000109920	NM_015308	FNBP4	protein_coding	formin binding protein 4	787.801	-0.963189	0.0730606	-13.1834	1.09303e-39	5.35833e-37	1027.27	1077.84	1035.75	524.264	493.814	567.863
chr13:87672615-87696272	ENSG00000165300	NM_015567	SLITRK5	protein_coding	SLIT and NTRK like family member 5	877.752	-1.01137	0.0767379	-13.1795	1.15139e-39	5.46802e-37	1114.93	1298.37	1129.39	597.198	546.588	580.04
chr11:33039417-33105943	ENSG00000176148	NM_001145541, NM_018393	TCP11L1	protein_coding	t-complex 11 like 1	275.661	-1.38032	0.105163	-13.1256	2.34879e-39	1.08165e-36	383.036	416.243	412.772	160.454	141.987	139.475
chr8:133237171-133302022	ENSG00000104419	NM_001135242, NM_001258432, NM_001258433, NM_006096	NDRG1	protein_coding	N-myc downstream regulated 1	450.85	-1.10002	0.0847393	-12.9812	1.56323e-38	6.9872e-36	603.918	630.093	624.891	285.728	272.666	287.806
chr11:46380756-46383837	ENSG00000110492	NM_001012333, NM_001012334, NM_001270550, NM_001270551, NM_001270552, NM_002391	MDK	protein_coding	midkine	685.284	-0.972877	0.0753699	-12.908	4.05577e-38	1.76102e-35	861.613	948.958	928.737	459.053	447.323	466.024
chr9:79571773-79726882	ENSG00000106829	NM_001282748, NM_001282749, NM_001282753, NM_001282760, NM_007005	TLE4	protein_coding	transducin like enhancer of split 4	940.117	-0.895844	0.0695042	-12.8891	5.18727e-38	2.18975e-35	1201.7	1286.92	1199.14	682.144	623.236	647.563
chr16:29871159-29899547	ENSG00000174938	NM_001114099, NM_001114100, NM_001243332, NM_001243333, NM_012410, NM_201575	SEZ6L2	protein_coding	seizure related 6 homolog like 2	504.435	1.03706	0.0808453	12.8278	1.14626e-37	4.70805e-35	316.421	318.865	343.977	686.434	673.497	687.413
chr16:89575768-89597246	ENSG00000178773	NM_014427, NM_153636	CPNE7	protein_coding	copine 7	75.8952	-2.47142	0.195136	-12.6651	9.22992e-37	3.69124e-34	137.613	122.2	146.19	10.2965	21.3609	17.7111
chr16:88643283-88651152	ENSG00000051523	NM_000101	CYBA	protein_coding	cytochrome b-245 alpha chain	378.278	1.1393	0.0901603	12.6364	1.3303e-36	5.18373e-34	244.547	225.306	224.54	507.103	539.049	529.12
chr3:49554489-49671545	ENSG00000164061	NM_003458	BSN	protein_coding	bassoon presynaptic cytomatrix protein	315.052	1.23551	0.0987668	12.5094	6.63089e-36	2.51924e-33	198.969	164.206	186.321	455.621	424.705	460.489
chr16:88715343-88785211	ENSG00000103335	NM_001142864	PIEZO1	protein_coding	piezo type mechanosensitive ion channel component 1	969.664	0.862833	0.0689951	12.5057	6.94697e-36	2.57495e-33	708.223	629.138	710.885	1253.6	1246.47	1269.67
chr19:50476400-50490870	ENSG00000161671	NM_175063, NM_206538	EMC10	protein_coding	ER membrane protein complex subunit 10	436.024	1.13833	0.0931315	12.2228	2.34944e-34	8.50105e-32	233.153	295.953	272.315	572.314	589.31	653.098
chr3:47802909-47850195	ENSG00000132153	NM_014966, NM_138615	DHX30	protein_coding	DExH-box helicase 30	1417.27	0.747419	0.062211	12.0143	2.99069e-33	1.05697e-30	1060.58	1017.7	1081.62	1830.2	1711.39	1802.11
chr3:49007062-49015953	ENSG00000178252	NM_018031	WDR6	protein_coding	WD repeat domain 6	1092.49	0.797821	0.0665349	11.991	3.96028e-33	1.36783e-30	834.441	750.383	794.012	1433.79	1379.66	1362.65
chr1:1292376-1309609	ENSG00000131584	NM_030649	ACAP3	protein_coding	ArfGAP with coiled-coil%2C ankyrin repeat and PH domains 3	811.137	0.841486	0.0704223	11.9491	6.55952e-33	2.21522e-30	560.092	588.086	580.938	1001.34	1050.46	1085.91
chr16:680224-682870	ENSG00000103266	NM_001293197, NM_005861	STUB1	protein_coding	STIP1 homology and U-box containing protein 1	438.447	1.09028	0.0913987	11.9288	8.37312e-33	2.76622e-30	235.782	304.545	285.692	580.895	609.415	614.355
chr19:49085419-49108605	ENSG00000104852	NM_001301069, NM_003089	SNRNP70	protein_coding	small nuclear ribonucleoprotein U1 subunit 70	2931.19	0.687003	0.0576321	11.9205	9.25636e-33	2.99295e-30	2211.44	2233.96	2268.33	3654.4	3445.39	3773.58
chr5:151661096-151687165	ENSG00000113140	NM_003118	SPARC	protein_coding	secreted protein acidic and cysteine rich	119.346	-1.87886	0.158939	-11.8212	3.0322e-32	9.60008e-30	167.414	221.487	193.009	38.6119	40.2088	55.3473
chr8:47773108-47960183	ENSG00000253729	NM_001081640, NM_006904	PRKDC	protein_coding	protein kinase%2C DNA-activated%2C catalytic polypeptide	5878.82	0.609931	0.0517862	11.7779	5.07666e-32	1.57449e-29	4673.57	4607.31	4643.68	7096.01	7042.82	7209.54
chr6:27808199-27808701	ENSG00000196747	NM_003509	HIST1H2AI	protein_coding	histone cluster 1 H2A family member i	373.125	1.11386	0.0951697	11.7039	1.21657e-31	3.69766e-29	254.189	223.396	214.03	478.788	512.662	555.687
chr2:126655933-126696675	ENSG00000136732	NM_001256584, NM_002101, NM_016815	GYPC	protein_coding	glycophorin C (Gerbich blood group)	154.103	-1.5583	0.133431	-11.6786	1.63886e-31	4.88347e-29	223.511	244.4	238.873	77.2238	65.3393	75.2723
chr6:2765414-2786952	ENSG00000124535	NM_020135, NM_130395	WRNIP1	protein_coding	Werner helicase interacting protein 1	456.93	1.01872	0.087363	11.6608	2.0209e-31	5.90607e-29	266.46	308.364	317.223	589.475	644.597	615.462
chr19:2249309-2252073	ENSG00000104899	NM_000479	AMH	protein_coding	anti-Mullerian hormone	312.259	1.11866	0.0972484	11.5031	1.27205e-30	3.64741e-28	208.61	180.436	188.232	428.163	448.579	419.532
chr6:27133042-27135291	ENSG00000196787	NM_021064	HIST1H2AG	protein_coding	histone cluster 1 H2A family member g	1213.79	0.858119	0.0755079	11.3646	6.27361e-30	1.76556e-27	948.388	820.075	794.012	1472.4	1683.74	1564.11
chr8:37695751-37700021	ENSG00000183779	NM_025069	ZNF703	protein_coding	zinc finger protein 703	4542.55	0.730949	0.0645988	11.3152	1.10332e-29	3.04857e-27	3176.48	3652.63	3365.24	5679.38	5420.65	5960.9
chr16:56191347-56357457	ENSG00000087258	NM_020988, NM_138736	GNAO1	protein_coding	G protein subunit alpha o1	156.415	1.54917	0.137088	11.3005	1.30447e-29	3.54001e-27	69.2446	73.5108	81.2167	276.29	203.557	234.672
chr11:31812391-32105755	ENSG00000049449	NM_002901	RCN1	protein_coding	reticulocalbin 1	449	-1.0578	0.0937616	-11.2818	1.6139e-29	4.30288e-27	645.114	538.443	654.511	308.895	271.409	275.629
chr17:82078333-82098332	ENSG00000169710	NM_004104	FASN	protein_coding	fatty acid synthase	4385.99	0.648084	0.0575372	11.2637	1.98187e-29	5.19285e-27	3410.51	3268.84	3534.36	5281.25	5230.91	5590.08
chr1:228487061-228495766	ENSG00000168159	NM_001010858	RNF187	protein_coding	ring finger protein 187	1272.02	0.73499	0.0655838	11.2069	3.77253e-29	9.71714e-27	915.08	975.689	959.312	1595.1	1506.57	1680.34
chr2:215360440-215436172	ENSG00000115414	NM_002026, NM_054034, NM_212474, NM_212476, NM_212478, NM_212482	FN1	protein_coding	fibronectin 1	488.064	-0.928428	0.0830623	-11.1775	5.25607e-29	1.33128e-26	672.286	612.908	644.956	320.908	343.031	334.298
chr17:4538897-4555631	ENSG00000132382	NM_001105538, NM_014520	MYBBP1A	protein_coding	MYB binding protein 1a	1430.06	0.718374	0.064883	11.0718	1.71842e-28	4.28113e-26	1045.68	1098.84	1082.57	1749.55	1697.57	1906.16
chr5:1253147-1295069	ENSG00000164362	NM_001193376, NM_198253	TERT	protein_coding	telomerase reverse transcriptase	113.746	-1.78031	0.160969	-11.0599	1.96307e-28	4.81173e-26	186.697	160.387	197.786	36.0378	62.8263	38.7431
chr11:77659996-77821017	ENSG00000048649	NM_016578	RSF1	protein_coding	remodeling and spacing factor 1	329.265	-1.06189	0.096044	-11.0563	2.04332e-28	4.92895e-26	448.775	474.479	426.149	218.801	204.814	202.571
chr19:40592883-40629818	ENSG00000090006	NM_001042544, NM_001042545, NM_003573	LTBP4	protein_coding	latent transforming growth factor beta binding protein 4	1424.55	0.681478	0.0616513	11.0537	2.10258e-28	4.99263e-26	1068.47	1076.89	1122.7	1728.96	1722.7	1827.57
chr4:138164097-138242349	ENSG00000151012	NM_014331	SLC7A11	protein_coding	solute carrier family 7 member 11	171.25	-1.39181	0.127558	-10.9112	1.01942e-27	2.38341e-25	253.312	234.853	268.493	80.656	100.522	89.6626
chr14:104474678-104605647	ENSG00000258986	NM_001286389, NM_001286390	TMEM179	protein_coding	transmembrane protein 179	62.6899	2.14036	0.196417	10.897	1.19111e-27	2.74261e-25	17.5303	14.3203	19.1098	98.6749	108.061	118.443
chr6:26055787-26056428	ENSG00000187837	NM_005319	HIST1H1C	protein_coding	histone cluster 1 H1 family member c	2262.27	0.676194	0.0620924	10.8901	1.28461e-27	2.91376e-25	1843.31	1658.29	1700.77	2895.89	2681.42	2793.93
chr2:216672105-216695525	ENSG00000115461	NM_000599	IGFBP5	protein_coding	insulin like growth factor binding protein 5	488.751	-0.978813	0.0903606	-10.8323	2.41987e-27	5.40806e-25	608.3	688.328	668.843	361.236	281.462	324.335
chr18:35332212-35345482	ENSG00000172466	NM_006965	ZNF24	protein_coding	zinc finger protein 24	615.499	-0.822292	0.0764474	-10.7563	5.53403e-27	1.21885e-24	818.664	778.069	775.858	459.053	419.679	441.671
chr11:103109431-103479863	ENSG00000187240	NM_001080463, NM_001377	DYNC2H1	protein_coding	dynein cytoplasmic 2 heavy chain 1	888.715	-0.761189	0.0709276	-10.7319	7.20898e-27	1.56507e-24	1149.11	1158.03	1059.64	665.841	679.78	619.89
chr11:95165513-95232541	ENSG00000149212	NM_001271594, NM_144665	SESN3	protein_coding	sestrin 3	537.857	-0.845317	0.0788546	-10.72	8.20475e-27	1.75616e-24	708.223	704.558	671.71	385.261	383.24	374.148
chr10:75397830-75401906	ENSG00000165655	NM_032772	ZNF503	protein_coding	zinc finger protein 503	1171.09	0.866669	0.0811821	10.6756	1.32376e-26	2.79406e-24	743.283	925.091	796.879	1597.68	1369.61	1594
chr19:18279760-18281622	ENSG00000130522	NM_001286968, NM_005354	JUND	protein_coding	JunD proto-oncogene%2C AP-1 transcription factor subunit	1212.79	0.726595	0.0680994	10.6696	1.41205e-26	2.93537e-24	865.119	898.359	964.09	1572.79	1421.13	1555.26
chr8:103500748-104256094	ENSG00000176406	NM_001282881, NM_001282882, NM_014677	RIMS2	protein_coding	regulating synaptic membrane exocytosis 2	57.6068	2.16159	0.202614	10.6685	1.42935e-26	2.93537e-24	16.6538	9.54686	18.1543	100.391	106.805	94.0904
chr13:26044597-26051031	ENSG00000180730	NM_001007538	SHISA2	protein_coding	shisa family member 2	180.079	-1.3162	0.124207	-10.5968	3.08515e-26	6.25134e-24	236.659	280.678	267.537	97.8168	99.2655	98.5182
chr18:35241030-35267133	ENSG00000186812	NM_001135178, NM_032347	ZNF397	protein_coding	zinc finger protein 397	390.941	-0.958326	0.0904996	-10.5893	3.34144e-26	6.68156e-24	493.477	527.941	536.986	244.542	281.462	261.239
chr11:47214465-47239240	ENSG00000134574	NM_000107, NM_001300734	DDB2	protein_coding	damage specific DNA binding protein 2	195.243	-1.24174	0.117922	-10.5302	6.27048e-26	1.23756e-23	286.62	281.632	269.448	120.984	104.292	108.481
chr19:4903080-4962154	ENSG00000276043	NM_001048201, NM_001290050, NM_001290051, NM_001290052, NM_013282	UHRF1	protein_coding	ubiquitin like with PHD and ring finger domains 1	647.084	0.869304	0.0833021	10.4356	1.70607e-25	3.32399e-23	447.898	428.654	478.701	758.51	928.572	840.172
chr3:52524385-52535054	ENSG00000168268	NM_001134231, NM_022908	NT5DC2	protein_coding	5'-nucleotidase domain containing 2	1295.74	0.690105	0.0661467	10.433	1.75344e-25	3.37303e-23	1054.45	989.054	914.404	1588.24	1603.33	1625
chr11:33076149-33079454	ENSG00000280798	-	LINC00294	lincRNA	long intergenic non-protein coding RNA 294	108.017	-1.61262	0.15486	-10.4134	2.15311e-25	4.0901e-23	157.772	180.436	165.3	45.4763	51.5175	47.5987
chr2:210477682-210679107	ENSG00000021826	NM_001122633, NM_001122634, NM_001875	CPS1	protein_coding	carbamoyl-phosphate synthase 1	282.548	1.04181	0.100146	10.4029	2.40384e-25	4.49246e-23	180.562	169.934	192.054	374.107	375.701	402.928
chr3:184314495-184335358	ENSG00000114867	NM_001194946, NM_001194947, NM_001291157, NM_004953, NM_182917, NM_198241, NM_198242, NM_198244	EIF4G1	protein_coding	eukaryotic translation initiation factor 4 gamma 1	3637.35	0.591437	0.0568572	10.4021	2.42404e-25	4.49246e-23	2907.4	2948.07	2822.52	4295.36	4255.85	4594.93
chr11:93729948-93784391	ENSG00000166012	NM_024116	TAF1D	protein_coding	TATA-box binding protein associated factor%2C RNA polymerase I subunit D	341.541	-0.972674	0.0938192	-10.3675	3.48402e-25	6.37911e-23	469.811	455.385	444.303	236.82	233.714	209.213
chr18:44680173-45068510	ENSG00000152217	NM_001130110, NM_015559	SETBP1	protein_coding	SET binding protein 1	71.3404	-1.94575	0.18782	-10.3596	3.78344e-25	6.84487e-23	106.935	123.154	127.08	18.8769	27.6436	24.3528
chr18:30990008-31042815	ENSG00000134762	NM_001941, NM_024423	DSC3	protein_coding	desmocollin 3	296.428	-1.03327	0.0998572	-10.3474	4.29788e-25	7.68411e-23	414.591	412.424	379.33	193.918	202.301	176.004
chr2:231453531-231483641	ENSG00000115053	NM_005381	NCL	protein_coding	nucleolin	6475.53	0.544225	0.0526733	10.3321	5.04537e-25	8.91563e-23	5247.69	5283.23	5234.18	7544.77	7658.52	7884.77
chr19:13118103-13141141	ENSG00000160877	NM_052876	NACC1	protein_coding	nucleus accumbens associated 1	713.09	0.737946	0.0717829	10.2803	8.6498e-25	1.51093e-22	514.513	555.627	523.609	904.377	887.107	893.305
chr19:50311937-50333515	ENSG00000131398	NM_004977	KCNC3	protein_coding	potassium voltage-gated channel subfamily C member 3	236.204	1.11746	0.108835	10.2675	9.86973e-25	1.70443e-22	139.366	154.659	141.413	323.482	304.079	354.223
chr1:1598012-1600096	ENSG00000228594	NM_001242659	FNDC10	protein_coding	fibronectin type III domain containing 10	448.893	0.88076	0.0858116	10.2639	1.02491e-24	1.75007e-22	304.15	337.959	295.247	592.907	555.384	607.713
chr1:214603195-214664588	ENSG00000117724	NM_016343	CENPF	protein_coding	centromere protein F	1580.96	0.622805	0.0608094	10.2419	1.2868e-24	2.17283e-22	1248.16	1259.23	1213.47	1921.16	1844.58	1999.14
chr18:21704957-21870957	ENSG00000101752	NM_020774	MIB1	protein_coding	mindbomb E3 ubiquitin protein ligase 1	824.855	-0.744157	0.0727917	-10.2231	1.56269e-24	2.60969e-22	1007.99	1110.3	995.621	625.513	584.284	625.424
chr22:38483440-38507660	ENSG00000100201	NM_001098504, NM_006386	DDX17	protein_coding	DEAD-box helicase 17	5512.68	-0.544247	0.0532932	-10.2123	1.74648e-24	2.88491e-22	6535.28	6655.11	6467.71	4589.67	4373.96	4454.35
chr3:47413694-47477126	ENSG00000114650	NM_012235	SCAP	protein_coding	SREBF chaperone	1074.84	0.650504	0.0643319	10.1117	4.9037e-24	8.01307e-22	837.07	820.075	840.831	1300.79	1285.43	1364.86
chr22:50481556-50486440	ENSG00000128165	NM_001253845, NM_024866	ADM2	protein_coding	adrenomedullin 2	50.1126	-2.14279	0.212508	-10.0833	6.54736e-24	1.05851e-21	88.5279	91.6498	85.0386	15.4448	10.0522	9.96251
chrX:118823790-118826968	ENSG00000174460	NM_173798	ZCCHC12	protein_coding	zinc finger CCHC-type containing 12	126.188	-1.42893	0.142098	-10.056	8.6478e-24	1.38337e-21	190.203	183.3	192.054	60.921	65.3393	65.3098
chr11:62433542-62556235	ENSG00000124942	NM_001620, NM_024060	AHNAK	protein_coding	AHNAK nucleoprotein	1094.96	-0.745989	0.0742795	-10.043	9.86218e-24	1.5612e-21	1410.31	1290.74	1431.32	824.579	883.337	729.477
chr19:2427638-2456996	ENSG00000176619	NM_032737	LMNB2	protein_coding	lamin B2	2228.81	0.623282	0.062305	10.0037	1.46765e-23	2.29937e-21	1723.23	1650.65	1867.98	2639.34	2697.76	2793.93
chr11:62851988-62855914	ENSG00000255717	-	SNHG1	processed_transcript	small nucleolar RNA host gene 1	470.133	-0.8707	0.0871564	-9.99009	1.68437e-23	2.61197e-21	591.647	632.957	615.336	366.384	307.849	306.624
chr22:28794555-28800597	ENSG00000100219	NM_001079539, NM_005080	XBP1	protein_coding	X-box binding protein 1	330.989	-0.956462	0.0969969	-9.86075	6.15864e-23	9.45383e-21	430.368	412.424	478.701	217.085	233.714	213.641
chr2:169127109-169362685	ENSG00000081479	NM_004525	LRP2	protein_coding	LDL receptor related protein 2	297.158	-0.986911	0.100277	-9.84188	7.43097e-23	1.12928e-20	411.961	375.192	409.905	205.072	204.814	176.004
chr17:7306999-7312463	ENSG00000132507	NM_001143760, NM_001143761, NM_001143762, NM_001970	EIF5A	protein_coding	eukaryotic translation initiation factor 5A	1440.9	0.617557	0.0628129	9.8317	8.22218e-23	1.23715e-20	1110.54	1101.71	1184.81	1707.5	1717.67	1823.14
chr13:45954465-46052759	ENSG00000123200	NM_015070	ZC3H13	protein_coding	zinc finger CCCH-type containing 13	900.318	0.70609	0.0719619	9.812	9.99687e-23	1.48944e-20	660.891	698.83	681.265	1116.31	1039.15	1205.46
chr3:51391268-51397908	ENSG00000259956	NM_013286	RBM15B	protein_coding	RNA binding motif protein 15B	663.034	0.73838	0.0755111	9.77843	1.39356e-22	2.05611e-20	502.242	484.026	493.988	829.727	781.559	886.664
chr19:58544091-58550722	ENSG00000130726	NM_005762	TRIM28	protein_coding	tripartite motif containing 28	2470.98	0.532737	0.0545759	9.76139	1.6488e-22	2.40931e-20	2029.13	2014.39	2000.8	2964.54	2920.16	2896.88
chr5:178204507-178211163	ENSG00000197451	NM_004499, NM_031266	HNRNPAB	protein_coding	heterogeneous nuclear ribonucleoprotein A/B	1236.48	0.59997	0.0615878	9.7417	2.00186e-22	2.89736e-20	985.201	957.55	994.665	1480.98	1483.96	1516.52
chr11:32583798-32606262	ENSG00000149100	NM_006360	EIF3M	protein_coding	eukaryotic translation initiation factor 3 subunit M	526.055	-0.816162	0.0839972	-9.71654	2.56355e-22	3.67531e-20	717.864	664.461	644.956	408.428	371.931	348.688
chr13:79311824-79406477	ENSG00000139746	NM_001286631, NM_001286632, NM_022118	RBM26	protein_coding	RNA binding motif protein 26	1247.6	-0.659017	0.0679991	-9.69155	3.27515e-22	4.65163e-20	1554.93	1578.1	1468.59	993.613	880.824	1009.53
chr11:47465933-47565569	ENSG00000149187	NM_001025596, NM_001172639, NM_001172640, NM_006560, NM_198700	CELF1	protein_coding	CUGBP Elav-like family member 1	1273.79	-0.615229	0.0638477	-9.63589	5.64025e-22	7.93656e-20	1565.45	1570.46	1502.99	1015.92	947.42	1040.53
chr1:998962-1000172	ENSG00000188290	NM_001142467, NM_021170	HES4	protein_coding	hes family bHLH transcription factor 4	1337.69	0.69443	0.0726887	9.55349	1.25401e-21	1.74836e-19	922.092	999.556	1126.52	1703.21	1584.48	1690.31
chr11:92352096-92896470	ENSG00000165323	NM_001008781	FAT3	protein_coding	FAT atypical cadherin 3	384.956	-0.910942	0.0955506	-9.53361	1.51912e-21	2.09874e-19	465.429	562.31	491.122	248.832	285.231	256.811
chr3:47850690-48089272	ENSG00000047849	NM_001134364, NM_002375, NM_030885	MAP4	protein_coding	microtubule associated protein 4	1813.1	0.588327	0.0617263	9.53123	1.55438e-21	2.1281e-19	1453.26	1451.12	1426.55	2226.62	2041.85	2279.2
chr3:50287732-50292918	ENSG00000214706	NM_006764	IFRD2	protein_coding	interferon related developmental regulator 2	429.725	0.856501	0.0900692	9.50936	1.91844e-21	2.60308e-19	315.545	292.134	299.068	580.037	493.814	597.751
chr18:36187519-36272157	ENSG00000075643	NM_017947	MOCOS	protein_coding	molybdenum cofactor sulfurase	162.992	-1.21121	0.127391	-9.50775	1.94832e-21	2.62023e-19	239.288	235.807	221.674	97.8168	80.4176	102.946
chr3:47562239-47580792	ENSG00000114646	NM_001206942, NM_001206943, NM_001206944, NM_001206945, NM_006574	CSPG5	protein_coding	chondroitin sulfate proteoglycan 5	175.52	1.15461	0.122096	9.4566	3.18134e-21	4.24095e-19	113.947	109.789	90.7716	253.981	239.996	244.635
chr12:47972965-48004486	ENSG00000139219	NM_001844, NM_033150	COL2A1	protein_coding	collagen type II alpha 1 chain	201.947	-1.99119	0.211891	-9.39723	5.60208e-21	7.40303e-19	338.334	332.231	368.819	50.6245	82.9307	38.7431
chr6:18223868-18264823	ENSG00000124795	NM_001134709, NM_003472	DEK	protein_coding	DEK proto-oncogene	985.908	0.663503	0.0706715	9.38855	6.08338e-21	7.96975e-19	733.642	771.386	773.947	1260.46	1110.77	1265.24
chr1:2228695-2310119	ENSG00000157933	NM_003036	SKI	protein_coding	SKI proto-oncogene	839.646	0.632225	0.0673573	9.38615	6.22344e-21	8.08356e-19	659.138	647.277	659.288	1015.92	1019.04	1037.21
chr17:44345086-44353102	ENSG00000030582	NM_002087	GRN	protein_coding	granulin precursor	677.994	0.688711	0.0736509	9.35101	8.68157e-21	1.11808e-18	514.513	543.216	489.211	826.295	836.846	857.883
chr19:8444767-8489114	ENSG00000099783	NM_001297418, NM_005968, NM_031203	HNRNPM	protein_coding	heterogeneous nuclear ribonucleoprotein M	892.342	0.649347	0.069625	9.32635	1.09581e-20	1.39941e-18	701.211	689.283	682.22	1060.54	1052.97	1167.83
chr4:41256413-41268455	ENSG00000154277	NM_004181	UCHL1	protein_coding	ubiquitin C-terminal hydrolase L1	617.104	0.703352	0.0754519	9.32186	1.14319e-20	1.44775e-18	461.923	474.479	463.413	774.812	728.785	799.215
chr3:52455118-52493071	ENSG00000010322	NM_001276293, NM_001276294, NM_007184	NISCH	protein_coding	nischarin	1071.91	0.606263	0.0650725	9.31673	1.19978e-20	1.50686e-18	833.564	841.078	862.808	1245.88	1304.27	1343.83
chr11:121292453-121308694	ENSG00000109929	NM_001024956, NM_006918	SC5D	protein_coding	sterol-C5-desaturase	168.256	-1.16626	0.125479	-9.2945	1.47898e-20	1.8423e-18	250.683	243.445	215.941	96.9588	101.779	100.732
chr6:116249961-116254140	ENSG00000187189	NM_021648	TSPYL4	protein_coding	TSPY like 4	249.418	-0.982332	0.10573	-9.29093	1.52945e-20	1.88968e-18	332.199	333.185	339.199	169.892	175.914	146.117
chr17:8247618-8270491	ENSG00000178921	NM_012393	PFAS	protein_coding	phosphoribosylformylglycinamidine synthase	921.787	0.62631	0.0677018	9.25101	2.22386e-20	2.72549e-18	688.063	716.969	758.659	1107.73	1134.64	1124.66
chr14:103519659-103523111	ENSG00000166165	NM_001823	CKB	protein_coding	creatine kinase B	4763.27	0.505699	0.0546761	9.24899	2.26627e-20	2.75524e-18	3790.04	3960.99	4032.17	5638.2	5469.65	5688.59
chr1:32333832-32336379	ENSG00000175130	NM_023009	MARCKSL1	protein_coding	MARCKS like 1	1080.28	0.595904	0.064662	9.21567	3.09337e-20	3.73094e-18	870.378	816.256	882.873	1292.21	1300.5	1319.48
chr1:923928-944581	ENSG00000187634	NM_152486	SAMD11	protein_coding	sterile alpha motif domain containing 11	492.33	0.742942	0.0807497	9.20055	3.56129e-20	4.26149e-18	371.642	348.46	374.552	604.92	615.697	638.708
chr10:23694746-24547848	ENSG00000120549	NM_001098500, NM_001282767, NM_001282768, NM_001282769, NM_001282770, NM_019590	KIAA1217	protein_coding	KIAA1217	50.6421	-1.91385	0.208475	-9.18024	4.30122e-20	5.10669e-18	83.2688	84.967	88.8606	11.1546	20.1044	15.4972
chr5:41730065-41870519	ENSG00000083720	NM_000436	OXCT1	protein_coding	3-oxoacid CoA-transferase 1	74.8434	-1.63445	0.178285	-9.16762	4.83574e-20	5.6968e-18	118.329	114.562	123.258	36.0378	31.4131	25.4598
chr19:50188186-50310545	ENSG00000105357	NM_001077186, NM_001145809, NM_024729	MYH14	protein_coding	myosin heavy chain 14	309.624	0.879802	0.0960589	9.15899	5.23866e-20	6.12399e-18	211.24	209.076	222.629	380.971	420.936	412.891
chr1:25884181-25906991	ENSG00000117632	NM_001145454, NM_005563, NM_203399, NM_203401	STMN1	protein_coding	stathmin 1	1091.96	0.59182	0.0649323	9.11441	7.91017e-20	9.17641e-18	903.685	857.308	840.831	1308.51	1285.43	1356.01
chr16:30957294-30984664	ENSG00000099381	NM_014712	SETD1A	protein_coding	SET domain containing 1A	1283.28	0.58488	0.0642085	9.10908	8.30838e-20	9.56534e-18	974.683	1072.11	1021.42	1526.46	1506.57	1598.43
chr19:1103926-1106791	ENSG00000167468	NM_001039847, NM_001039848, NM_002085	GPX4	protein_coding	glutathione peroxidase 4	1230.41	0.580462	0.0638397	9.09249	9.67993e-20	1.10606e-17	1008.87	970.915	968.867	1541.04	1416.1	1476.67
chr18:36129444-36180556	ENSG00000134759	NM_001242875, NM_001242876, NM_001242877, NM_001242878, NM_001242879, NM_018255	ELP2	protein_coding	elongator acetyltransferase complex subunit 2	493.45	-0.779996	0.0857982	-9.09105	9.80864e-20	1.1124e-17	628.46	660.643	596.226	376.681	317.901	380.789
chr19:17402939-17405648	ENSG00000130303	NM_004335	BST2	protein_coding	bone marrow stromal cell antigen 2	49.0966	1.91757	0.212238	9.035	1.64003e-19	1.84619e-17	14.0242	8.59217	21.0208	94.3847	69.1089	87.4487
chrX:48831094-48835633	ENSG00000102109	NM_013271	PCSK1N	protein_coding	proprotein convertase subtilisin/kexin type 1 inhibitor	330.166	0.853351	0.0945688	9.0236	1.82011e-19	2.03383e-17	238.412	222.442	236.006	459.911	414.653	409.57
chrX:38006582-38128819	ENSG00000147041	NM_001163334, NM_001163335, NM_138780	SYTL5	protein_coding	synaptotagmin like 5	56.1193	1.78329	0.197703	9.02008	1.87954e-19	2.08491e-17	16.6538	17.1843	25.7982	92.6686	89.2133	95.1973
chr3:47381011-47413441	ENSG00000076201	NM_015466	PTPN23	protein_coding	protein tyrosine phosphatase%2C non-receptor type 23	631.054	0.666844	0.0741785	8.98973	2.47849e-19	2.72939e-17	495.23	477.343	481.567	778.245	751.402	802.536
chr22:16601887-16698742	ENSG00000100181	-	TPTEP1	transcribed_unprocessed_pseudogene	transmembrane phosphatase with tensin homology pseudogene 1	27.121	-2.20542	0.245721	-8.97529	2.82616e-19	3.08987e-17	53.4673	39.1421	62.1069	3.43217	1.25653	3.32084
chr17:2689386-2712663	ENSG00000132361	NM_015229	CLUH	protein_coding	clustered mitochondria homolog	1202.23	0.579104	0.0648469	8.93032	4.24763e-19	4.6108e-17	946.635	993.828	940.202	1415.77	1396	1520.94
chr1:11054584-11060024	ENSG00000116649	NM_003132	SRM	protein_coding	spermidine synthase	1135.35	0.572268	0.0642165	8.91154	5.03287e-19	5.42443e-17	889.661	900.269	939.247	1355.71	1318.09	1409.14
chr11:837356-842545	ENSG00000177700	NM_021128	POLR2L	protein_coding	RNA polymerase II subunit L	353.424	0.813064	0.0912522	8.91007	5.10001e-19	5.45809e-17	250.683	260.629	248.427	447.04	432.245	481.521
chr1:212565334-212620777	ENSG00000162772	NM_001030287, NM_001040619, NM_001206484, NM_001206486, NM_001206488, NM_001674	ATF3	protein_coding	activating transcription factor 3	323.509	-0.875199	0.0991233	-8.8294	1.05234e-18	1.11835e-16	380.407	453.476	435.704	235.962	208.583	226.924
chr3:48599002-48610976	ENSG00000010256	NM_003365	UQCRC1	protein_coding	ubiquinol-cytochrome c reductase core protein 1	833.769	0.605673	0.0687962	8.80388	1.32166e-18	1.39482e-16	668.78	635.821	670.754	1040.81	981.346	1005.11
chr3:13316235-13420309	ENSG00000132182	NM_024923	NUP210	protein_coding	nucleoporin 210	1877.46	0.547482	0.0622747	8.79141	1.47688e-18	1.54787e-16	1532.15	1538	1489.61	2169.13	2144.89	2391
chr15:40952962-40956519	ENSG00000128965	NM_001142776, NM_024111	CHAC1	protein_coding	ChaC glutathione specific gamma-glutamylcyclotransferase 1	99.1687	-1.37674	0.157149	-8.76073	1.93992e-18	2.01925e-16	144.625	138.429	159.567	46.3343	54.0306	52.0265
chr9:106863097-107013634	ENSG00000148143	NM_021224	ZNF462	protein_coding	zinc finger protein 462	212.636	-0.990016	0.113101	-8.75342	2.06988e-18	2.13986e-16	307.656	283.542	267.537	133.855	138.218	145.01
chr21:26835747-26845409	ENSG00000154734	NM_006988	ADAMTS1	protein_coding	ADAM metallopeptidase with thrombospondin type 1 motif 1	870.737	-0.591294	0.0675721	-8.75057	2.12279e-18	2.17973e-16	1036.04	1067.34	1048.17	707.027	668.471	697.376
chr11:31784779-31818062	ENSG00000007372	NM_000280, NM_001127612, NM_001258462, NM_001258463, NM_001258464, NM_001258465, NM_001604	PAX6	protein_coding	paired box 6	263.602	-0.884635	0.101416	-8.72279	2.71422e-18	2.76832e-16	342.717	350.37	343.021	186.195	182.196	177.111
chr4:20253260-20620561	ENSG00000145147	NM_001289135, NM_001289136, NM_004787	SLIT2	protein_coding	slit guidance ligand 2	1564.09	-0.513416	0.0596259	-8.61062	7.26633e-18	7.36176e-16	1831.91	1901.73	1797.28	1297.36	1276.63	1279.63
chr11:108222484-108369102	ENSG00000149311	NM_000051	ATM	protein_coding	ATM serine/threonine kinase	665.379	-0.661874	0.0770005	-8.59572	8.27447e-18	8.32763e-16	826.552	872.583	756.748	503.671	520.201	512.516
chrX:108725886-108726948	ENSG00000280322	-	AL035425.4	TEC	---	501.967	-0.695457	0.0809848	-8.5875	8.88849e-18	8.88674e-16	647.743	605.271	618.202	387.835	390.779	361.971
chrMT:8527-9207	ENSG00000198899	-	MT-ATP6	protein_coding	mitochondrially encoded ATP synthase 6	11338	-0.618655	0.0720883	-8.58191	9.33085e-18	9.26804e-16	14014.6	13693.1	13635.8	9009.45	9748.12	7926.84
chr11:44095549-44245429	ENSG00000151348	NM_000401, NM_001178083, NM_207122	EXT2	protein_coding	exostosin glycosyltransferase 2	300.005	-0.832536	0.0973652	-8.55065	1.22394e-17	1.20781e-15	372.518	388.557	400.35	207.646	226.175	204.785
chr3:46979683-47009703	ENSG00000160796	NM_015175	NBEAL2	protein_coding	neurobeachin like 2	779.256	0.624275	0.0730938	8.54073	1.3338e-17	1.30773e-15	599.535	569.947	659.288	928.402	948.676	969.684
chr16:31471585-31477960	ENSG00000140682	NM_001042454, NM_001164719, NM_015927	TGFB1I1	protein_coding	transforming growth factor beta 1 induced transcript 1	32.435	-2.00544	0.234895	-8.53758	1.37059e-17	1.33518e-15	56.0969	65.8733	52.552	6.86434	8.79568	4.42778
chr18:31058840-31102415	ENSG00000134755	NM_004949, NM_024422	DSC2	protein_coding	desmocollin 2	262.202	-0.877134	0.102901	-8.52409	1.54013e-17	1.49079e-15	347.099	355.143	324.867	172.467	190.992	182.646
chr3:49724294-49786542	ENSG00000176095	NM_001006115, NM_001242829, NM_153273	IP6K1	protein_coding	inositol hexakisphosphate kinase 1	382.283	0.768726	0.0902868	8.51427	1.67644e-17	1.61246e-15	276.978	288.315	273.27	468.491	458.632	528.013
chr4:144646021-144745271	ENSG00000164161	NM_022475	HHIP	protein_coding	hedgehog interacting protein	72.6818	-1.54772	0.182306	-8.48969	2.07181e-17	1.9802e-15	127.971	103.106	110.837	35.1797	21.3609	37.6362
chr19:42325609-42378769	ENSG00000105429	NM_001271938, NM_001410	MEGF8	protein_coding	multiple EGF like domains 8	922.999	0.589125	0.0696976	8.45259	2.84903e-17	2.70604e-15	745.913	680.691	772.992	1083.71	1114.54	1140.15
chr7:98617297-98629868	ENSG00000106236	NM_002523	NPTX2	protein_coding	neuronal pentraxin 2	133.39	1.15255	0.13653	8.44175	3.12632e-17	2.95097e-15	78.0097	80.1936	79.3057	204.214	167.118	191.502
chr10:79347469-79355337	ENSG00000108179	NM_005729	PPIF	protein_coding	peptidylprolyl isomerase F	691.127	0.626538	0.0743643	8.42526	3.59957e-17	3.37671e-15	519.772	541.307	558.962	809.134	824.28	893.305
chr11:2608328-2699994	ENSG00000269821	-	KCNQ1OT1	antisense_RNA	KCNQ1 opposite strand/antisense transcript 1 (non-protein coding)	2433.86	-0.570194	0.0676998	-8.42239	3.68874e-17	3.43913e-15	2832.89	3153.33	2767.1	1936.6	1833.27	2079.95
chr8:144511288-144517845	ENSG00000160957	NM_004260	RECQL4	protein_coding	RecQ like helicase 4	716.626	0.609896	0.0725471	8.40689	4.21025e-17	3.90141e-15	593.4	536.533	561.828	869.197	890.876	847.92
chr3:38346760-38421348	ENSG00000093217	NM_005108	XYLB	protein_coding	xylulokinase	350.57	0.759738	0.0906263	8.3832	5.15091e-17	4.74415e-15	268.213	258.72	244.606	435.886	441.04	454.955
chr12:132489551-132585188	ENSG00000112787	NM_001142641	FBRSL1	protein_coding	fibrosin like 1	1251.73	0.572173	0.0683141	8.37563	5.49313e-17	5.02886e-15	937.869	1067.34	1003.26	1510.15	1419.87	1571.86
chr16:668086-674174	ENSG00000140983	NM_138769	RHOT2	protein_coding	ras homolog family member T2	858.048	0.559694	0.0668364	8.37408	5.56574e-17	5.06482e-15	690.693	682.6	698.463	1014.21	1032.86	1029.46
chr3:52401013-52410350	ENSG00000163930	NM_004656	BAP1	protein_coding	BRCA1 associated protein 1	793.67	0.580082	0.0692795	8.37307	5.61371e-17	5.07807e-15	623.201	632.002	644	929.26	946.163	987.396
chr1:226360691-226408079	ENSG00000143799	NM_001618	PARP1	protein_coding	poly(ADP-ribose) polymerase 1	4802.34	0.458559	0.0549509	8.34489	7.12817e-17	6.40987e-15	4107.34	3952.4	4049.37	5495.76	5423.16	5786.01
chr13:73686089-73995056	ENSG00000118922	NM_007249	KLF12	protein_coding	Kruppel like factor 12	293.616	-0.84261	0.101083	-8.33584	7.69489e-17	6.87878e-15	354.988	420.062	365.953	201.64	209.84	209.213
chr13:71437966-71867192	ENSG00000276644	NM_004392, NM_080759, NM_080760	DACH1	protein_coding	dachshund family transcription factor 1	486.406	-0.69198	0.0830535	-8.33174	7.96596e-17	7.07945e-15	610.93	593.815	610.558	395.558	336.749	370.827
chr7:155644451-155781485	ENSG00000184863	NM_053043	RBM33	protein_coding	RNA binding motif protein 33	1340.01	-0.595013	0.0714256	-8.33053	8.04793e-17	7.11072e-15	1490.95	1742.3	1623.38	1075.13	991.398	1116.91
chr6:26158146-26171349	ENSG00000158373	NM_021063, NM_138720	HIST1H2BD	protein_coding	histone cluster 1 H2B family member d	711.838	0.620859	0.0746153	8.32079	8.73774e-17	7.67557e-15	579.375	552.763	537.941	811.708	914.75	874.487
chr13:77044655-77327050	ENSG00000005810	NM_015057	MYCBP2	protein_coding	MYC binding protein 2%2C E3 ubiquitin protein ligase	1342.34	-0.525706	0.063306	-8.3042	1.00495e-16	8.77711e-15	1599.64	1623.92	1544.07	1146.34	1044.17	1095.88
chr6:26204552-26206038	ENSG00000276966	NM_003545	HIST1H4E	protein_coding	histone cluster 1 H4 family member e	883.637	0.603993	0.0727548	8.30176	1.0258e-16	8.90803e-15	761.69	642.504	687.953	1088	1047.94	1073.74
chr7:140084746-140177035	ENSG00000006459	NM_030647	KDM7A	protein_coding	lysine demethylase 7A	210.632	-0.9339	0.112539	-8.29843	1.05501e-16	9.10962e-15	266.46	288.315	284.736	134.713	135.705	153.865
chr11:108505431-108593738	ENSG00000110723	NM_015065	EXPH5	protein_coding	exophilin 5	145.683	-1.10021	0.132722	-8.28962	1.1361e-16	9.75441e-15	191.08	207.167	209.252	90.9525	99.2655	76.3793
chr3:52681156-52694492	ENSG00000163938	NM_014366, NM_206825, NM_206826	GNL3	protein_coding	G protein nucleolar 3	915.471	0.599491	0.0723298	8.28831	1.1487e-16	9.80721e-15	753.802	677.827	742.416	1184.96	1075.59	1058.24
chr12:105019784-105084577	ENSG00000136010	NM_001034173	ALDH1L2	protein_coding	aldehyde dehydrogenase 1 family member L2	340.977	-0.769909	0.0931211	-8.26783	1.36424e-16	1.15824e-14	442.639	432.473	426.149	266.851	228.688	249.063
chr19:55090913-55117559	ENSG00000125503	NM_001271618, NM_017607	PPP1R12C	protein_coding	protein phosphatase 1 regulatory subunit 12C	539.808	0.649923	0.0787207	8.25606	1.50557e-16	1.27112e-14	432.998	399.059	418.505	638.384	664.702	685.199
chr19:3185563-3209575	ENSG00000125912	NM_020170	NCLN	protein_coding	nicalin	611.886	0.632363	0.0766293	8.25224	1.55456e-16	1.30523e-14	503.119	464.932	462.457	749.071	712.45	779.29
chr1:213983181-214041502	ENSG00000117707	NM_001270616, NM_002763	PROX1	protein_coding	prospero homeobox 1	142.81	-1.14756	0.139104	-8.2497	1.58799e-16	1.31872e-14	191.956	230.079	182.499	85.8042	69.1089	97.4112
chr13:94601903-94634645	ENSG00000152749	NM_180989	GPR180	protein_coding	G protein-coupled receptor 180	253.677	-0.852352	0.103317	-8.24988	1.58548e-16	1.31872e-14	319.051	331.276	338.244	171.608	175.914	185.967
chrX:73792205-73829231	ENSG00000270641	-	TSIX	lincRNA	TSIX transcript%2C XIST antisense RNA	545.31	0.704407	0.0854335	8.24508	1.65043e-16	1.36313e-14	400.567	434.382	398.439	714.749	723.758	599.965
chr17:4945652-4949061	ENSG00000108518	NM_005022	PFN1	protein_coding	profilin 1	1381.59	0.541522	0.0656897	8.24365	1.67036e-16	1.37213e-14	1111.42	1100.75	1147.54	1559.06	1767.93	1602.86
chr8:143790920-143815379	ENSG00000180900	NM_015356, NM_182706	SCRIB	protein_coding	scribbled planar cell polarity protein	1269.64	0.558952	0.0678311	8.24035	1.71707e-16	1.40292e-14	990.46	969.006	1108.37	1514.44	1462.6	1572.97
chr6:26033176-26033568	ENSG00000278463	NM_003513	HIST1H2AB	protein_coding	histone cluster 1 H2A family member b	150.028	1.07336	0.130354	8.23414	1.8085e-16	1.46972e-14	106.058	89.7405	82.1722	198.208	204.814	219.175
chr1:236795281-236903981	ENSG00000116984	NM_000254, NM_001291939	MTR	protein_coding	5-methyltetrahydrofolate-homocysteine methyltransferase	1967.93	0.483656	0.0589431	8.20549	2.2966e-16	1.85646e-14	1660.99	1631.56	1619.56	2375.06	2191.38	2329.01
chr11:47778087-47848555	ENSG00000030066	NM_015231	NUP160	protein_coding	nucleoporin 160	594.635	-0.65894	0.0803945	-8.19633	2.47836e-16	1.99278e-14	768.702	719.833	708.018	467.633	412.14	491.484
chr3:49689499-49721529	ENSG00000164068	NM_022064	RNF123	protein_coding	ring finger protein 123	496.382	0.673685	0.0823276	8.18298	2.76908e-16	2.21483e-14	384.789	348.46	404.172	598.914	632.032	609.927
chr17:56887909-56914038	ENSG00000121060	NM_005082	TRIM25	protein_coding	tripartite motif containing 25	176.216	-0.982984	0.120556	-8.15376	3.52775e-16	2.80687e-14	229.647	244.4	239.828	123.558	108.061	111.802
chr11:94415578-94493908	ENSG00000020922	NM_005590, NM_005591	MRE11	protein_coding	MRE11 homolog%2C double strand break repair nuclease	296.664	-0.806373	0.0991689	-8.13131	4.24686e-16	3.36143e-14	389.172	349.415	403.217	213.653	218.635	205.892
chr19:42268537-42295797	ENSG00000079432	NM_015125	CIC	protein_coding	capicua transcriptional repressor	1005.11	0.578633	0.0713219	8.11297	4.93956e-16	3.88946e-14	772.208	848.716	787.324	1213.27	1119.56	1289.59
chr3:49108046-49120938	ENSG00000172046	NM_001199160, NM_001199161, NM_001199162, NM_006677	USP19	protein_coding	ubiquitin specific peptidase 19	585.056	0.653398	0.0806088	8.10579	5.24046e-16	4.10511e-14	418.973	465.887	469.146	681.286	702.398	772.648
chr11:74748868-74842413	ENSG00000166439	NM_001098638	RNF169	protein_coding	ring finger protein 169	373.261	-0.726561	0.0896957	-8.10029	5.48279e-16	4.27292e-14	461.923	484.98	457.68	269.425	268.896	296.661
chr3:45388506-45549421	ENSG00000011376	NM_015340	LARS2	protein_coding	leucyl-tRNA synthetase 2%2C mitochondrial	405.087	0.704765	0.0870231	8.0986	5.5596e-16	4.31068e-14	325.186	298.817	290.469	492.516	498.84	524.692
chr14:61811974-62112550	ENSG00000139973	NM_031914	SYT16	protein_coding	synaptotagmin 16	45.9431	-1.74086	0.214994	-8.09723	5.6226e-16	4.3374e-14	70.9976	93.5592	65.9288	16.3028	10.0522	18.8181
chr20:63956702-63969865	ENSG00000196700	NM_020713	ZNF512B	protein_coding	zinc finger protein 512B	402.626	0.695605	0.0859878	8.08959	5.98676e-16	4.59499e-14	298.015	308.364	308.623	519.974	483.762	497.019
chr13:75620434-75859870	ENSG00000136153	NM_005358, NM_015842	LMO7	protein_coding	LIM domain 7	214.704	-0.91074	0.112694	-8.08152	6.39634e-16	4.88468e-14	301.521	280.678	270.404	153.59	128.166	153.865
chr12:122078722-122147347	ENSG00000175727	NM_014938	MLXIP	protein_coding	MLX interacting protein	1538.93	0.518861	0.0642267	8.07859	6.55203e-16	4.97856e-14	1205.21	1352.79	1225.89	1850.8	1759.14	1839.74
chr5:17065598-17276843	ENSG00000176788	NM_001271606, NM_006317	BASP1	protein_coding	brain abundant membrane attached signal protein 1	82.5906	-1.37547	0.170692	-8.0582	7.74255e-16	5.85391e-14	111.317	121.245	140.457	47.1923	37.6958	37.6362
chr11:36487027-36510272	ENSG00000175104	NM_004620, NM_145803	TRAF6	protein_coding	TNF receptor associated factor 6	112.027	-1.18536	0.14739	-8.04231	8.81641e-16	6.63282e-14	160.402	147.976	171.033	67.7854	64.0828	60.882
chr16:396725-410367	ENSG00000103202	NM_001286433, NM_001286435, NM_001286436, NM_001286438, NM_001286439, NM_001286440, NM_005009	NME4	protein_coding	NME/NM23 nucleoside diphosphate kinase 4	1173.1	0.543515	0.0676291	8.0367	9.22925e-16	6.90921e-14	880.019	1011.97	961.223	1381.45	1367.1	1436.82
chr13:72752169-72782096	ENSG00000083520	NM_001128226, NM_014953	DIS3	protein_coding	DIS3 homolog%2C exosome endoribonuclease and 3'-5' exoribonuclease	618.864	-0.612526	0.076261	-8.03197	9.59171e-16	7.14535e-14	773.961	757.066	720.44	468.491	513.919	479.308
chr12:56237807-56258391	ENSG00000139645	NM_173595	ANKRD52	protein_coding	ankyrin repeat domain 52	1031.93	0.518664	0.0646956	8.01699	1.08365e-15	8.03326e-14	830.935	866.855	839.876	1245.02	1182.39	1226.5
chr3:49357176-49358600	ENSG00000233276	NM_000581, NM_201397	GPX1	protein_coding	glutathione peroxidase 1	417.533	0.82783	0.103428	8.00396	1.20484e-15	8.88831e-14	310.286	236.762	340.155	555.153	578.002	484.842
chr17:4669774-4704337	ENSG00000141456	NM_001278241, NM_014389	PELP1	protein_coding	proline%2C glutamate and leucine rich protein 1	1112.8	0.513172	0.0642666	7.98505	1.40468e-15	1.03125e-13	870.378	941.32	930.648	1324.82	1306.79	1302.88
chrX:131691530-131830643	ENSG00000213468	-	FIRRE	lincRNA	firre intergenic repeating RNA element	291.291	0.800007	0.100728	7.94229	1.98479e-15	1.45014e-13	212.993	224.351	192.054	404.996	348.057	365.292
chr15:93035273-93089204	ENSG00000182175	NM_001166283, NM_001166286, NM_001166287, NM_001166288, NM_001166289, NM_020211	RGMA	protein_coding	repulsive guidance molecule family member a	504.705	0.638673	0.0805709	7.92684	2.24785e-15	1.63448e-13	368.136	413.379	394.617	609.21	611.928	630.959
chr19:49591643-49626439	ENSG00000126464	NM_020719	PRR12	protein_coding	proline rich 12	1135.18	0.552032	0.0698442	7.90377	2.70602e-15	1.95826e-13	853.724	957.55	939.247	1331.68	1285.43	1443.46
chr17:35731649-35743521	ENSG00000270885	NM_033315	RASL10B	protein_coding	RAS like family 10 member B	199.742	-0.91412	0.115875	-7.88882	3.05056e-15	2.19713e-13	270.843	281.632	239.828	129.564	138.218	138.368
chr6:1609972-1613897	ENSG00000054598	NM_001453	FOXC1	protein_coding	forkhead box C1	1338.08	0.590719	0.0749025	7.88651	3.10766e-15	2.22769e-13	948.388	1159.94	1080.66	1705.79	1515.37	1618.35
chr3:51395867-51500002	ENSG00000145041	NM_001171904, NM_014703	DCAF1	protein_coding	DDB1 and CUL4 associated factor 1	448.214	0.681714	0.0864742	7.88343	3.1851e-15	2.27249e-13	364.63	311.228	347.798	562.876	522.714	580.04
chr6:31777518-31795953	ENSG00000204394	NM_006295	VARS	protein_coding	valyl-tRNA synthetase	1040.87	0.514457	0.065288	7.8798	3.27904e-15	2.32858e-13	887.032	828.667	847.52	1262.18	1199.98	1219.85
chr9:136006537-136095285	ENSG00000148411	NM_144653	NACC2	protein_coding	NACC family member 2	282.802	0.79186	0.100955	7.84372	4.37408e-15	3.07745e-13	189.327	196.665	225.496	342.359	364.392	378.575
chr3:49024325-49029408	ENSG00000178035	NM_000884	IMPDH2	protein_coding	inosine monophosphate dehydrogenase 2	1604.62	0.49329	0.0628894	7.84377	4.37207e-15	3.07745e-13	1303.38	1364.25	1320.49	1907.43	1762.9	1969.26
chr19:17334920-17342735	ENSG00000130299	NM_001128855, NM_001195422, NM_032620, NM_133644	GTPBP3	protein_coding	GTP binding protein 3%2C mitochondrial	800.205	0.551786	0.0704643	7.83072	4.85102e-15	3.39728e-13	659.138	632.957	646.867	962.724	902.185	997.358
chr5:176595802-176610133	ENSG00000169258	NM_052899	GPRIN1	protein_coding	G protein regulated inducer of neurite outgrowth 1	288.231	0.802482	0.102517	7.82782	4.96386e-15	3.46036e-13	200.722	196.665	224.54	391.267	325.44	390.752
chr19:5623035-5668478	ENSG00000160633	NM_001201338, NM_001201339, NM_001201340, NM_002967	SAFB	protein_coding	scaffold attachment factor B	882.422	0.523207	0.0668461	7.82704	4.99505e-15	3.4662e-13	743.283	716.969	703.241	1038.23	1037.89	1054.92
chr11:119015712-119018691	ENSG00000118181	NM_001028	RPS25	protein_coding	ribosomal protein S25	1186.16	-0.643026	0.0822482	-7.81811	5.36206e-15	3.70397e-13	1612.78	1286.92	1457.12	898.37	1012.76	849.027
chr17:82752064-82945922	ENSG00000141556	NM_005993	TBCD	protein_coding	tubulin folding cofactor D	802.24	0.587587	0.0751925	7.81444	5.52087e-15	3.79641e-13	668.78	587.132	653.555	900.945	1008.99	994.037
chr7:5306790-5425414	ENSG00000182095	NM_001080495	TNRC18	protein_coding	trinucleotide repeat containing 18	1530.02	0.501108	0.0641337	7.81349	5.56248e-15	3.80779e-13	1222.74	1219.13	1346.29	1762.42	1756.62	1872.95
chr17:38705542-38729803	ENSG00000275023	NM_005937	MLLT6	protein_coding	MLLT6%2C PHD finger containing	1058.66	0.517521	0.0663754	7.79689	6.34521e-15	4.32413e-13	910.697	816.256	874.274	1229.57	1251.5	1269.67
chr1:9148011-9196983	ENSG00000228526	-	MIR34AHG	lincRNA	MIR34A host gene	24.3779	-1.90642	0.244931	-7.78352	7.05321e-15	4.78517e-13	42.9492	47.7343	42.9971	3.43217	2.51305	6.64167
chr1:26900238-26946862	ENSG00000090273	NM_006600	NUDC	protein_coding	nuclear distribution C%2C dynein complex regulator	514.228	0.661708	0.0850342	7.78168	7.15696e-15	4.83397e-13	435.627	367.554	380.285	607.494	616.954	677.451
chr12:44508275-44921848	ENSG00000184613	NM_001145107, NM_001145108, NM_001145109, NM_001145110, NM_006159	NELL2	protein_coding	neural EGFL like 2	85.6566	1.26928	0.163172	7.77883	7.31999e-15	4.92221e-13	46.4552	50.5983	41.0861	120.126	120.626	135.047
chr16:87830023-87869488	ENSG00000103257	NM_003486	SLC7A5	protein_coding	solute carrier family 7 member 5	1088.15	-0.523603	0.0673425	-7.77523	7.531e-15	5.04179e-13	1309.51	1209.59	1343.42	918.963	879.568	867.845
chr5:176365468-176401865	ENSG00000175414	NM_173664	ARL10	protein_coding	ADP ribosylation factor like GTPase 10	522.065	-0.65139	0.0838942	-7.76443	8.20133e-15	5.46647e-13	660.015	684.51	579.983	413.576	395.805	398.5
chr11:13962689-14267884	ENSG00000262655	NM_006108	SPON1	protein_coding	spondin 1	62.4939	-1.45315	0.187182	-7.7633	8.27445e-15	5.49113e-13	101.676	99.2873	87.9051	27.4574	27.6436	30.9945
chrX:153947553-153971807	ENSG00000172534	NM_005334	HCFC1	protein_coding	host cell factor C1	4202.64	0.457146	0.0589064	7.76055	8.45606e-15	5.58725e-13	3385.97	3743.32	3470.34	4758.7	4827.57	5029.96
chr1:226548800-226609214	ENSG00000203685	NM_001003665	STUM	protein_coding	stum%2C mechanosensory transduction mediator homolog	80.6924	-1.31172	0.16975	-7.72737	1.09788e-14	7.22272e-13	126.218	107.879	125.169	47.1923	38.9523	38.7431
chr17:1464098-1492812	ENSG00000197879	NM_001080779, NM_001080950, NM_033375	MYO1C	protein_coding	myosin IC	784.613	0.563122	0.0729018	7.7244	1.12385e-14	7.3617e-13	639.855	592.86	656.422	894.08	934.855	989.609
chr5:137745651-137754376	ENSG00000177733	NM_006805	HNRNPA0	protein_coding	heterogeneous nuclear ribonucleoprotein A0	1083.81	0.51598	0.0668231	7.72158	1.14898e-14	7.46591e-13	830.935	915.544	920.137	1261.32	1256.53	1318.37
chr1:156641666-156644887	ENSG00000272405	-	AL365181.3	antisense_RNA	---	18.1747	1.9428	0.251609	7.72151	1.14958e-14	7.46591e-13	0.876513	1.90937	1.91098	40.328	26.387	37.6362
chr3:45917899-45995824	ENSG00000163820	NM_024513	FYCO1	protein_coding	FYVE and coiled-coil domain containing 1	720.777	0.592437	0.0767579	7.71825	1.17936e-14	7.62669e-13	546.068	570.902	597.181	831.443	829.307	949.759
chr16:88809339-88811944	ENSG00000198931	NM_000485, NM_001030018	APRT	protein_coding	adenine phosphoribosyltransferase	665.183	0.567733	0.0741773	7.65372	1.95244e-14	1.25725e-12	541.685	498.346	558.962	797.121	807.946	787.038
chr19:55654146-55674715	ENSG00000063244	NM_001012478, NM_007279	U2AF2	protein_coding	U2 small nuclear RNA auxiliary factor 2	1810.26	0.451374	0.0589789	7.65314	1.96131e-14	1.25764e-12	1511.99	1533.23	1531.65	2070.46	2028.03	2186.22
chr19:6413348-6424794	ENSG00000088247	NM_003685	KHSRP	protein_coding	KH-type splicing regulatory protein	1754.42	0.486094	0.0635987	7.64314	2.11993e-14	1.35363e-12	1387.52	1428.21	1555.54	2014.68	2004.16	2136.41
chr20:38420588-38435353	ENSG00000196756	-	SNHG17	processed_transcript	small nucleolar RNA host gene 17	614.102	0.581839	0.0761472	7.64098	2.15582e-14	1.3708e-12	461.046	514.576	491.122	716.465	756.428	744.974
chr3:113716460-113746300	ENSG00000121579	NM_025146	NAA50	protein_coding	N(alpha)-acetyltransferase 50%2C NatE catalytic subunit	679.217	0.561332	0.0734722	7.64006	2.17129e-14	1.37445e-12	569.734	511.712	556.095	818.573	806.689	812.498
chr1:228100726-228105411	ENSG00000143793	NM_024319	C1orf35	protein_coding	chromosome 1 open reading frame 35	448.407	0.638252	0.0835457	7.63956	2.17965e-14	1.37445e-12	362.877	334.14	346.843	540.567	531.51	574.505
chr2:241734579-241768816	ENSG00000180902	NM_001287249, NM_152783	D2HGDH	protein_coding	D-2-hydroxyglutarate dehydrogenase	306.078	0.727833	0.095362	7.63231	2.30578e-14	1.44797e-12	228.77	231.034	223.585	383.545	364.392	405.142
chr7:152644779-152676165	ENSG00000196584	NM_005431	XRCC2	protein_coding	X-ray repair cross complementing 2	441.108	-0.730171	0.0957927	-7.62241	2.48984e-14	1.55712e-12	553.08	591.905	521.698	376.681	325.44	277.843
chr1:1232265-1235041	ENSG00000176022	NM_080605	B3GALT6	protein_coding	beta-1%2C3-galactosyltransferase 6	255.45	0.787287	0.103494	7.60705	2.80432e-14	1.74661e-12	173.55	182.345	198.742	345.791	317.901	314.373
chr11:45929323-46121178	ENSG00000135365	NM_001101802, NM_016621	PHF21A	protein_coding	PHD finger protein 21A	413.463	-0.687197	0.090526	-7.59115	3.1707e-14	1.96674e-12	498.736	557.536	486.345	332.062	283.975	322.121
chr12:56158161-56163496	ENSG00000092841	NM_021019, NM_079423	MYL6	protein_coding	myosin light chain 6	564.755	0.638325	0.0840938	7.59062	3.18367e-14	1.96676e-12	437.38	400.013	479.656	732.768	635.802	702.911
chr3:51933430-51941941	ENSG00000114767	NM_004704	RRP9	protein_coding	ribosomal RNA processing 9%2C U3 small nucleolar RNA binding protein	130.526	1.05687	0.139316	7.58613	3.29612e-14	2.02798e-12	70.1211	82.103	91.7271	198.208	177.17	163.828
chr19:36054881-36105106	ENSG00000075702	NM_001083961, NM_173636	WDR62	protein_coding	WD repeat domain 62	813.348	0.525292	0.0692546	7.58494	3.32644e-14	2.03838e-12	667.027	644.413	679.354	926.686	976.32	986.289
chr20:3045945-3048254	ENSG00000125901	NM_030811	MRPS26	protein_coding	mitochondrial ribosomal protein S26	487.358	0.624464	0.0823391	7.58405	3.34926e-14	2.04412e-12	394.431	359.917	386.018	562.018	601.876	619.89
chr11:33256672-33357023	ENSG00000110422	NM_001048200, NM_001278162, NM_001278163, NM_005734	HIPK3	protein_coding	homeodomain interacting protein kinase 3	226.257	-0.816317	0.107669	-7.58171	3.41028e-14	2.07304e-12	293.632	299.771	281.87	166.46	160.835	154.972
chr20:51782331-51802520	ENSG00000101115	NM_020436	SALL4	protein_coding	spalt like transcription factor 4	42.2909	-1.62172	0.214104	-7.57445	3.60659e-14	2.18364e-12	69.2446	66.828	70.7063	13.7287	18.8479	14.3903
chr19:42247572-42255157	ENSG00000105722	NM_001301035, NM_006494	ERF	protein_coding	ETS2 repressor factor	427.917	0.642016	0.0848073	7.57029	3.72392e-14	2.24573e-12	310.286	341.778	343.021	519.116	516.432	536.869
chr7:139230356-139308236	ENSG00000157741	NM_173569	UBN2	protein_coding	ubinuclein 2	739.458	-0.606087	0.080101	-7.56654	3.83303e-14	2.30239e-12	863.366	994.783	834.143	616.933	554.128	573.398
chr1:995966-998051	ENSG00000272512	-	AL645608.8	lincRNA	---	148.499	0.972533	0.128604	7.56222	3.96245e-14	2.37076e-12	94.6635	106.925	88.8606	192.202	203.557	204.785
chr6:26124145-26139116	ENSG00000180573	NM_003512	HIST1H2AC	protein_coding	histone cluster 1 H2A family member c	482.039	0.613216	0.0811604	7.55561	4.16904e-14	2.48458e-12	395.308	378.056	362.131	591.191	566.693	598.858
chr20:63739861-63743505	ENSG00000125520	NM_020062	SLC2A4RG	protein_coding	SLC2A4 regulator	342.261	0.694284	0.092167	7.53289	4.96302e-14	2.94621e-12	238.412	273.04	264.671	418.725	434.758	423.96
chr17:44205033-44221626	ENSG00000108312	NM_001076683, NM_001076684, NM_014233	UBTF	protein_coding	upstream binding transcription factor%2C RNA polymerase I	752.03	0.565925	0.0751597	7.52963	5.0883e-14	3.00883e-12	629.337	572.811	608.647	929.26	826.794	945.332
chr19:3585553-3593541	ENSG00000179855	NM_133261	GIPC3	protein_coding	GIPC PDZ domain containing family member 3	111.374	-1.12799	0.149932	-7.52332	5.34011e-14	3.14549e-12	156.896	172.798	139.502	58.3469	75.3915	65.3098
chr3:42653684-42665854	ENSG00000114853	NM_145166	ZBTB47	protein_coding	zinc finger and BTB domain containing 47	278.898	0.745296	0.0992318	7.51066	5.88311e-14	3.45196e-12	198.092	197.62	220.718	345.791	366.905	344.26
chr17:61942605-62065282	ENSG00000108510	NM_005121	MED13	protein_coding	mediator complex subunit 13	608.327	-0.565497	0.0752984	-7.51008	5.90916e-14	3.4539e-12	731.012	746.564	707.063	475.356	505.123	484.842
chr18:34493290-34891844	ENSG00000134769	NM_001128175, NM_001198938, NM_001198939, NM_001198940, NM_001198941, NM_001198942, NM_001198943, NM_001198944, NM_001198945, NM_001390, NM_001391, NM_001392, NM_032975, NM_032978, NM_032979, NM_032980, NM_032981	DTNA	protein_coding	dystrobrevin alpha	527.243	-0.614606	0.081953	-7.49949	6.40651e-14	3.73026e-12	643.361	669.235	612.469	429.879	375.701	432.816
chr8:23135588-23164030	ENSG00000173530	NM_003840	TNFRSF10D	protein_coding	TNF receptor superfamily member 10d	29.0609	1.76425	0.2354	7.49472	6.64395e-14	3.85375e-12	5.25908	8.59217	9.5549	54.0567	51.5175	45.3848
chr17:50133735-50150630	ENSG00000108819	NM_032595	PPP1R9B	protein_coding	protein phosphatase 1 regulatory subunit 9B	765.728	0.57673	0.0771799	7.47254	7.86633e-14	4.54542e-12	582.881	633.911	618.202	923.254	834.333	1001.79
chrMT:10059-10404	ENSG00000198840	-	MT-ND3	protein_coding	mitochondrially encoded NADH:ubiquinone oxidoreductase core subunit 3	2414.78	-0.612577	0.0821696	-7.45503	8.98475e-14	5.17202e-12	2881.98	3180.06	2742.26	2131.38	1922.48	1630.53
chr11:66563463-66568841	ENSG00000174080	NM_003793	CTSF	protein_coding	cathepsin F	34.6385	-1.688	0.226675	-7.44678	9.56459e-14	5.48502e-12	55.2203	57.2811	62.1069	9.43847	13.8218	9.96251
chr2:85561562-85582031	ENSG00000118640	NM_003761	VAMP8	protein_coding	vesicle associated membrane protein 8	72.2853	1.29133	0.173447	7.44512	9.68535e-14	5.53339e-12	33.3075	40.0968	40.1306	107.255	105.548	107.374
chr13:93226842-94407401	ENSG00000183098	NM_005708	GPC6	protein_coding	glypican 6	149.472	-0.978395	0.131441	-7.44361	9.79722e-14	5.57634e-12	222.634	187.118	196.831	102.965	85.4437	101.839
chrX:112774503-112840815	ENSG00000126016	NM_001113490, NM_133265	AMOT	protein_coding	angiomotin	5747.1	0.413249	0.055544	7.44002	1.00668e-13	5.70837e-12	4951.42	5021.65	4787.01	6633.53	6317.81	6771.19
chr7:152134922-152436005	ENSG00000055609	NM_170606	KMT2C	protein_coding	lysine methyltransferase 2C	1242.06	-0.471871	0.0634597	-7.43576	1.03969e-13	5.87368e-12	1415.57	1512.22	1413.17	1041.66	1011.5	1058.24
chr19:12699194-12724011	ENSG00000105576	NM_001136195, NM_001136196, NM_013433	TNPO2	protein_coding	transportin 2	1236.09	0.469569	0.063235	7.42577	1.12128e-13	6.31112e-12	1027.27	1016.74	1056.77	1419.2	1392.23	1504.34
chr19:14147743-14206187	ENSG00000072071	NM_001008701, NM_014921	ADGRL1	protein_coding	adhesion G protein-coupled receptor L1	1337.74	0.44827	0.0604001	7.42167	1.15651e-13	6.4854e-12	1108.79	1134.17	1143.72	1556.49	1519.14	1564.11
chr7:97852118-97872542	ENSG00000070669	NM_001178075, NM_001178076, NM_001178077, NM_001673, NM_133436, NM_183356	ASNS	protein_coding	asparagine synthetase (glutamine-hydrolyzing)	130.389	-1.01417	0.136741	-7.41676	1.20017e-13	6.70549e-12	176.179	168.025	190.143	85.8042	79.1611	83.0209
chr19:19645198-19663693	ENSG00000105726	NM_020410	ATP13A1	protein_coding	ATPase 13A1	633.493	0.582018	0.0785388	7.41058	1.25747e-13	6.99989e-12	496.107	501.21	514.054	705.311	755.172	829.102
chr2:74198562-74217565	ENSG00000065911	NM_006636	MTHFD2	protein_coding	methylenetetrahydrofolate dehydrogenase (NADP+ dependent) 2%2C methenyltetrahydrofolate cyclohydrolase	590.804	-0.560808	0.0757642	-7.40202	1.3413e-13	7.38544e-12	704.717	716.969	699.419	487.368	482.506	453.848
chrX:153517676-153582939	ENSG00000067842	NM_001001344, NM_021949	ATP2B3	protein_coding	ATPase plasma membrane Ca2+ transporting 3	20.9984	-1.85099	0.250062	-7.40213	1.34013e-13	7.38544e-12	42.0726	28.6406	46.819	3.43217	5.0261	0
chr19:14433053-14471867	ENSG00000123143	NM_002741, NM_213560	PKN1	protein_coding	protein kinase N1	1164.2	0.48851	0.0659921	7.40256	1.33584e-13	7.38544e-12	969.424	927.955	1001.35	1402.04	1284.17	1400.29
chr19:10115017-10119918	ENSG00000130811	NM_003755	EIF3G	protein_coding	eukaryotic translation initiation factor 3 subunit G	649.947	0.5853	0.0791466	7.39513	1.41272e-13	7.75057e-12	487.341	510.757	551.318	739.633	762.711	847.92
chr12:2794953-2805423	ENSG00000004478	NM_002014	FKBP4	protein_coding	FK506 binding protein 4	947.514	0.481272	0.0651024	7.39254	1.44053e-13	7.87474e-12	781.85	784.752	798.79	1111.16	1089.41	1119.12
chr12:49018975-49059774	ENSG00000167548	NM_003482	KMT2D	protein_coding	lysine methyltransferase 2D	4515.69	0.421567	0.0570572	7.38849	1.485e-13	8.08873e-12	3816.34	3985.81	3754.12	5073.61	5042.44	5421.82
chr19:4402662-4445018	ENSG00000167670	NM_005483	CHAF1A	protein_coding	chromatin assembly factor 1 subunit A	1257.52	0.480792	0.065092	7.38634	1.50922e-13	8.19129e-12	986.954	1061.61	1093.08	1506.72	1412.33	1484.41
chr17:18225587-18244875	ENSG00000131899	NM_004140	LLGL1	protein_coding	LLGL1%2C scribble cell polarity complex component	460.926	0.628943	0.0852498	7.37764	1.61115e-13	8.7134e-12	367.259	330.321	379.33	545.715	544.075	598.858
chr18:34976928-35143470	ENSG00000166974	NM_001143826, NM_001143827, NM_001256420, NM_014268	MAPRE2	protein_coding	microtubule associated protein RP/EB family member 2	376.23	-0.661885	0.0897651	-7.37352	1.66185e-13	8.9557e-12	471.564	476.388	445.258	308.037	282.718	273.416
chr18:31498043-31549008	ENSG00000046604	NM_001943	DSG2	protein_coding	desmoglein 2	606.505	-0.593724	0.0805285	-7.37284	1.67025e-13	8.9692e-12	690.693	790.48	720.44	512.251	453.606	471.559
chr3:25597905-25664907	ENSG00000077097	NM_001068	TOP2B	protein_coding	DNA topoisomerase II beta	1088.72	0.466148	0.0632457	7.37043	1.7008e-13	9.10109e-12	903.685	918.408	911.538	1244.16	1299.25	1255.28
chr3:49468703-49535618	ENSG00000173402	NM_001165928, NM_001177634, NM_001177635, NM_001177636, NM_001177637, NM_001177638, NM_001177639, NM_001177640, NM_001177641, NM_001177642, NM_001177643, NM_001177644, NM_004393	DAG1	protein_coding	dystroglycan 1	641.42	0.543333	0.0738954	7.35272	1.9421e-13	1.03558e-11	525.032	503.119	530.297	758.51	740.093	791.466
chr19:1248553-1259140	ENSG00000167470	NM_177401	MIDN	protein_coding	midnolin	588.585	0.603211	0.0820554	7.35126	1.96345e-13	1.04331e-11	418.973	495.482	479.656	726.762	663.445	747.188
chr11:46396414-46594125	ENSG00000110497	NM_001267782, NM_001267783, NM_001300731, NM_017749	AMBRA1	protein_coding	autophagy and beclin 1 regulator 1	380.064	-0.660186	0.089855	-7.34724	2.02345e-13	1.07144e-11	439.133	483.071	482.523	281.438	286.488	307.731
chr3:48673844-48686364	ENSG00000213672	NM_016453, NM_184231	NCKIPSD	protein_coding	NCK interacting protein with SH3 domain	408.284	0.636265	0.0866224	7.34527	2.05348e-13	1.08356e-11	332.199	310.273	309.579	521.69	471.197	504.767
chr17:42824385-42843758	ENSG00000131467	NM_001267045, NM_005789, NM_176863	PSME3	protein_coding	proteasome activator subunit 3	451.854	0.62918	0.0859085	7.32384	2.4098e-13	1.26719e-11	373.395	366.599	316.267	565.45	531.51	557.901
chr6:26277609-26285638	ENSG00000158406	NM_003543	HIST1H4H	protein_coding	histone cluster 1 H4 family member h	205.373	0.824829	0.11285	7.3091	2.68943e-13	1.40935e-11	151.637	140.339	144.279	273.716	239.996	282.271
chr11:118572390-118603033	ENSG00000095139	NM_001142281, NM_001655	ARCN1	protein_coding	archain 1	632.926	-0.614509	0.0843813	-7.28252	3.27648e-13	1.71109e-11	765.196	842.988	702.285	532.844	502.61	451.634
chr22:39457344-39492194	ENSG00000128268	NM_001098270, NM_002409	MGAT3	protein_coding	mannosyl (beta-1%2C4-)-glycoprotein beta-1%2C4-N-acetylglucosaminyltransferase	210.872	-0.851509	0.117043	-7.27521	3.4589e-13	1.80017e-11	259.448	251.082	315.312	156.164	138.218	145.01
chr17:40019097-40061215	ENSG00000008838	NM_001079518, NM_001267797, NM_014815	MED24	protein_coding	mediator complex subunit 24	988.738	0.472385	0.0649542	7.27259	3.5265e-13	1.82908e-11	834.441	800.027	841.787	1138.62	1149.72	1167.83
chr4:2059512-2069089	ENSG00000185818	NM_178557	NAT8L	protein_coding	N-acetyltransferase 8 like	634.781	0.559998	0.077028	7.27006	3.59327e-13	1.85738e-11	496.107	512.666	521.698	729.336	727.528	821.354
chr18:32018372-32073213	ENSG00000101695	NM_017831	RNF125	protein_coding	ring finger protein 125	105.58	-1.1693	0.16088	-7.26814	3.6447e-13	1.87123e-11	130.601	180.436	140.457	56.6308	76.648	48.7056
chr16:29900375-29919864	ENSG00000174939	NM_181718	ASPHD1	protein_coding	aspartate beta-hydroxylase domain containing 1	79.4975	1.25212	0.172267	7.26848	3.63564e-13	1.87123e-11	29.8015	51.553	46.819	114.978	123.139	110.695
chr11:130069837-130144811	ENSG00000084234	NM_001142276, NM_001142277, NM_001142278, NM_001243299, NM_001642	APLP2	protein_coding	amyloid beta precursor like protein 2	1999.22	-0.406449	0.0560465	-7.25199	4.10678e-13	2.10137e-11	2261.4	2286.47	2298.91	1702.36	1731.49	1714.66
chr11:27365961-27472775	ENSG00000205213	NM_018490	LGR4	protein_coding	leucine rich repeat containing G protein-coupled receptor 4	199.228	-0.862056	0.119115	-7.23717	4.58133e-13	2.33633e-11	251.559	291.179	237.917	137.287	154.553	122.871
chr11:86945679-86955391	ENSG00000174804	NM_012193	FZD4	protein_coding	frizzled class receptor 4	95.1191	-1.14711	0.15866	-7.23001	4.82958e-13	2.45469e-11	119.206	140.339	145.235	49.7665	55.2871	60.882
chr2:27217390-27243943	ENSG00000084774	NM_004341	CAD	protein_coding	carbamoyl-phosphate synthetase 2%2C aspartate transcarbamylase%2C and dihydroorotase	2211.54	0.455975	0.0631922	7.21569	5.36597e-13	2.71822e-11	1970.4	1730.85	1874.67	2473.74	2578.39	2641.17
chr7:107923799-108003255	ENSG00000091136	NM_002291	LAMB1	protein_coding	laminin subunit beta 1	708.108	-0.5137	0.071214	-7.21347	5.45432e-13	2.7538e-11	842.329	842.033	820.766	567.166	583.028	593.323
chr3:48625723-48635493	ENSG00000225697	NM_001040454, NM_001281732, NM_001281733, NM_022911, NM_134263, NM_134426	SLC26A6	protein_coding	solute carrier family 26 member 6	281.063	0.728527	0.10107	7.20816	5.67148e-13	2.85396e-11	197.216	212.895	217.852	378.397	319.157	360.864
chr22:49960513-49964080	ENSG00000198355	NM_001001852	PIM3	protein_coding	Pim-3 proto-oncogene%2C serine/threonine kinase	745.284	0.521794	0.0724425	7.20287	5.89578e-13	2.95704e-11	579.375	601.452	647.822	885.5	853.181	904.375
chr15:75195643-75212169	ENSG00000167173	NM_015492	C15orf39	protein_coding	chromosome 15 open reading frame 39	860.153	0.509091	0.0707082	7.19989	6.02623e-13	3.00456e-11	671.409	705.513	745.282	1014.21	966.268	1058.24
chr18:27950966-28177446	ENSG00000170558	NM_001792	CDH2	protein_coding	cadherin 2	347.927	-0.675865	0.0938728	-7.1998	6.03007e-13	3.00456e-11	447.898	418.152	429.015	283.154	233.714	275.629
chr11:113797874-113875570	ENSG00000048028	NM_001301029, NM_020886	USP28	protein_coding	ubiquitin specific peptidase 28	312.159	-0.685994	0.0953293	-7.19604	6.19849e-13	3.07838e-11	381.283	405.741	377.419	243.684	222.405	242.421
chr16:784974-788397	ENSG00000007376	NM_058192	RPUSD1	protein_coding	RNA pseudouridylate synthase domain containing 1	326.347	0.683876	0.0951045	7.19079	6.44182e-13	3.18881e-11	234.029	252.992	257.027	409.286	371.931	432.816
chr8:144262102-144291370	ENSG00000261236	NM_015201	BOP1	protein_coding	block of proliferation 1	671.699	0.534466	0.0743333	7.19013	6.47297e-13	3.19382e-11	540.809	526.987	570.428	787.683	765.224	839.065
chr6:26250195-26250605	ENSG00000277775	NM_021018	HIST1H3F	protein_coding	histone cluster 1 H3 family member f	92.1143	-1.15459	0.160626	-7.18808	6.57065e-13	3.23153e-11	126.218	148.931	118.481	52.3406	50.261	56.4542
chr1:152032506-152047907	ENSG00000163191	NM_005620	S100A11	protein_coding	S100 calcium binding protein A11	142.19	-0.95708	0.133345	-7.17746	7.10175e-13	3.48146e-11	211.24	180.436	180.588	87.5203	99.2655	94.0904
chr22:40857077-40932815	ENSG00000196236	NM_001204827, NM_022098	XPNPEP3	protein_coding	X-prolyl aminopeptidase 3	369.722	-0.66707	0.0929754	-7.1747	7.24668e-13	3.54109e-11	446.145	499.301	423.282	272.858	297.796	278.95
chr12:120127203-120194710	ENSG00000089154	NM_006836	GCN1	protein_coding	GCN1%2C eIF2 alpha kinase activator homolog	2409.76	0.431531	0.0602005	7.16823	7.59712e-13	3.70043e-11	2075.58	1914.14	2150.81	2771.48	2749.28	2797.25
chr10:71212570-71302864	ENSG00000107731	NM_001244889, NM_170744	UNC5B	protein_coding	unc-5 netrin receptor B	456.061	-0.612799	0.085518	-7.16572	7.73775e-13	3.75689e-11	543.438	540.352	581.894	375.823	322.927	371.934
chr19:3572777-3579088	ENSG00000064961	NM_006339	HMG20B	protein_coding	high mobility group 20B	576.36	0.550433	0.0769855	7.14983	8.6885e-13	4.19172e-11	442.639	466.841	487.3	699.305	664.702	697.376
chr8:60187347-60281412	ENSG00000178538	NM_004056	CA8	protein_coding	carbonic anhydrase 8	306.757	-0.68467	0.0957588	-7.14994	8.68129e-13	4.19172e-11	369.012	389.512	383.152	220.517	233.714	244.635
chr7:101085439-101097967	ENSG00000169871	NM_030961	TRIM56	protein_coding	tripartite motif containing 56	176.496	-0.863581	0.120832	-7.14695	8.87243e-13	4.26691e-11	241.918	214.804	236.006	126.132	129.422	110.695
chr22:22547701-22559361	ENSG00000185686	NM_001291715, NM_001291716	PRAME	protein_coding	preferentially expressed antigen in melanoma	237.384	-0.761545	0.10685	-7.12726	1.0239e-12	4.90857e-11	319.051	277.814	307.668	175.899	173.4	170.47
chr16:1493344-1510457	ENSG00000100726	NM_016111	TELO2	protein_coding	telomere maintenance 2	661.819	0.553077	0.0776335	7.1242	1.04684e-12	5.00277e-11	544.315	480.207	575.205	784.251	805.433	781.504
chr19:39834458-39846414	ENSG00000105202	NM_001436	FBL	protein_coding	fibrillarin	1741.55	0.428772	0.0604574	7.09213	1.32059e-12	6.29124e-11	1479.55	1495.04	1468.59	1978.65	1918.71	2108.73
chr1:1081818-1116361	ENSG00000131591	NM_017891	C1orf159	protein_coding	chromosome 1 open reading frame 159	267.015	0.706319	0.0997177	7.08319	1.40872e-12	6.69012e-11	195.462	208.122	197.786	334.637	322.927	343.153
chr2:104855511-104858574	ENSG00000198914	NM_006236	POU3F3	protein_coding	POU class 3 homeobox 3	190.695	-0.844796	0.119328	-7.07958	1.44588e-12	6.84516e-11	236.659	255.856	255.116	151.874	111.831	132.833
chr11:74988134-75018893	ENSG00000162139	NM_006656	NEU3	protein_coding	neuraminidase 3	250.802	-0.734761	0.104075	-7.0599	1.66618e-12	7.86366e-11	314.668	326.503	307.668	183.621	170.887	201.464
chr19:3630183-3700479	ENSG00000186111	NM_001195733, NM_001300849, NM_012398	PIP5K1C	protein_coding	phosphatidylinositol-4-phosphate 5-kinase type 1 gamma	393.595	0.63931	0.0905907	7.05713	1.69977e-12	7.99736e-11	305.027	291.179	317.223	443.608	478.736	525.799
chr10:71396934-71815947	ENSG00000107736	NM_001171930, NM_001171931, NM_001171933, NM_001171934, NM_022124, NM_052836	CDH23	protein_coding	cadherin related 23	97.2019	-1.11417	0.158011	-7.05119	1.774e-12	8.32083e-11	143.748	128.883	137.591	58.3469	70.3654	44.2778
chr10:97356358-97426076	ENSG00000052749	NM_001145114, NM_001284337, NM_015179	RRP12	protein_coding	ribosomal RNA processing 12 homolog	477.562	0.592327	0.0843094	7.02564	2.13093e-12	9.96424e-11	352.358	369.463	411.816	550.863	593.08	587.788
chr16:681671-684528	ENSG00000161999	NM_001005920	JMJD8	protein_coding	jumonji domain containing 8	315.756	0.677448	0.0964491	7.02389	2.15773e-12	1.00586e-10	234.906	252.037	233.14	368.958	378.214	427.281
chr20:38429670-38429803	ENSG00000201512	-	SNORA71C	snoRNA	small nucleolar RNA%2C H/ACA box 71C	221.755	0.791473	0.112759	7.01918	2.23172e-12	1.03717e-10	184.068	135.565	157.656	290.018	286.488	276.736
chrX:80670854-80809688	ENSG00000165288	NM_153252	BRWD3	protein_coding	bromodomain and WD repeat domain containing 3	479.944	-0.622532	0.088707	-7.01785	2.25313e-12	1.04393e-10	638.978	598.588	518.831	390.409	363.136	369.72
chr11:43680558-43856617	ENSG00000149084	NM_016142	HSD17B12	protein_coding	hydroxysteroid 17-beta dehydrogenase 12	128.074	-0.975081	0.139173	-7.00625	2.44786e-12	1.1307e-10	166.538	175.662	179.632	93.5266	67.8524	85.2348
chr11:126262919-126269144	ENSG00000182934	NM_001177842, NM_003139	SRPRA	protein_coding	SRP receptor alpha subunit	447.46	-0.589708	0.084195	-7.00407	2.48627e-12	1.14497e-10	529.414	532.715	560.873	376.681	343.031	342.046
chr3:9779860-9793011	ENSG00000171148	NM_001278270, NM_006354, NM_133480	TADA3	protein_coding	transcriptional adaptor 3	331.538	0.648661	0.0927263	6.99544	2.64433e-12	1.21217e-10	242.794	253.946	270.404	409.286	420.936	391.859
chr3:48918821-48986382	ENSG00000177479	NM_006321	ARIH2	protein_coding	ariadne RBR E3 ubiquitin protein ligase 2	659.668	0.512147	0.0732137	6.99523	2.64816e-12	1.21217e-10	521.525	565.174	536.986	768.806	792.867	772.648
chr11:118436490-118526832	ENSG00000118058	NM_001197104, NM_005933	KMT2A	protein_coding	lysine methyltransferase 2A	1787.53	-0.425033	0.0607663	-6.99455	2.66118e-12	1.21447e-10	1978.29	2148.04	2034.24	1543.62	1470.13	1550.83
chr12:24810022-24949459	ENSG00000060982	NM_001178091, NM_001178092, NM_001178093, NM_001178094, NM_005504	BCAT1	protein_coding	branched chain amino acid transaminase 1	377.029	-0.661563	0.0948605	-6.97406	3.07924e-12	1.40105e-10	511.007	414.334	471.057	303.747	276.436	285.592
chr1:201464383-201469237	ENSG00000174307	NM_012396	PHLDA3	protein_coding	pleckstrin homology like domain family A member 3	31.9535	-1.64145	0.235561	-6.96828	3.20836e-12	1.45545e-10	48.2082	46.7796	67.8398	6.0063	6.28263	16.6042
chr16:67192169-67198918	ENSG00000205250	NM_001950	E2F4	protein_coding	E2F transcription factor 4	475.261	0.584264	0.0838518	6.96781	3.21903e-12	1.45594e-10	356.741	396.195	379.33	541.425	567.949	609.927
chr18:31829173-31953136	ENSG00000153339	NM_014939	TRAPPC8	protein_coding	trafficking protein particle complex 8	209.668	-0.836966	0.120168	-6.96497	3.28485e-12	1.4813e-10	296.262	285.451	237.917	163.886	120.626	153.865
chr16:88570381-88631966	ENSG00000158545	NM_001294340, NM_144604	ZC3H18	protein_coding	zinc finger CCCH-type containing 18	676.432	0.527432	0.0758286	6.95558	3.51115e-12	1.57867e-10	537.303	538.443	577.116	755.935	794.124	855.669
chr7:2354086-2380745	ENSG00000106263	NM_001037283, NM_003751	EIF3B	protein_coding	eukaryotic translation initiation factor 3 subunit B	1738.29	0.413683	0.0595162	6.95076	3.63322e-12	1.62873e-10	1487.44	1428.21	1545.98	1970.92	1971.49	2025.71
chr17:81887844-81891586	ENSG00000183684	NM_005782	ALYREF	protein_coding	Aly/REF export factor	394.379	0.605863	0.087234	6.94526	3.77759e-12	1.68352e-10	326.063	291.179	312.445	471.065	495.071	470.452
chr8:26504686-26514092	ENSG00000240694	NM_007257	PNMA2	protein_coding	PNMA family member 2	124.564	-0.994385	0.143168	-6.94561	3.76835e-12	1.68352e-10	150.76	171.843	186.321	84.0882	87.9568	66.4167
chr5:150357639-150400308	ENSG00000070814	NM_000356, NM_001008657, NM_001135243, NM_001135244, NM_001135245, NM_001195141	TCOF1	protein_coding	treacle ribosome biogenesis factor 1	1937.21	0.45933	0.0661593	6.94279	3.84439e-12	1.70828e-10	1533.02	1684.07	1662.55	2217.18	2112.22	2414.25
chr9:136807943-136841187	ENSG00000196642	NM_001173988, NM_001173989, NM_024718	RABL6	protein_coding	RAB%2C member RAS oncogene family like 6	1791.8	0.418768	0.0603225	6.94215	3.86176e-12	1.711e-10	1486.57	1493.13	1610.96	2062.73	2004.16	2093.23
chr22:37848868-37889407	ENSG00000100129	NM_001242923, NM_016091	EIF3L	protein_coding	eukaryotic translation initiation factor 3 subunit L	556.604	-0.580222	0.0837209	-6.93043	4.19562e-12	1.85351e-10	630.213	738.927	643.045	464.201	444.81	418.425
chr16:67943474-67969601	ENSG00000124067	NM_001145961, NM_001145962, NM_001145963, NM_001145964, NM_005072	SLC12A4	protein_coding	solute carrier family 12 member 4	346.151	-0.633765	0.0914844	-6.92758	4.28112e-12	1.8858e-10	414.591	410.515	445.258	263.419	266.383	276.736
chr11:65576038-65592650	ENSG00000173442	NM_001099409	EHBP1L1	protein_coding	EH domain binding protein 1 like 1	56.9835	-1.34656	0.194528	-6.92217	4.44768e-12	1.95351e-10	71.8741	98.3326	89.8161	30.0315	26.387	25.4598
chr11:44885903-44951306	ENSG00000175274	NM_001258320, NM_001258321, NM_001258322, NM_001258323, NM_001258324, NM_006034	TP53I11	protein_coding	tumor protein p53 inducible protein 11	442.204	-0.573163	0.0828773	-6.91579	4.65248e-12	2.03757e-10	538.179	538.443	517.876	358.662	348.057	352.009
chr1:77944055-77979110	ENSG00000162613	NM_003902	FUBP1	protein_coding	far upstream element binding protein 1	967.047	-0.460708	0.0666928	-6.9079	4.9187e-12	2.14797e-10	1118.43	1171.4	1079.7	822.863	802.92	806.963
chr4:89236386-89308010	ENSG00000185477	NM_198281	GPRIN3	protein_coding	GPRIN family member 3	386.025	-0.600539	0.087036	-6.89989	5.20428e-12	2.26617e-10	469.811	473.524	460.546	314.044	301.566	296.661
chr18:36777647-36829216	ENSG00000134779	NM_001271949, NM_001271950, NM_001271951, NM_001271952, NM_001271953, NM_001271954, NM_001271955, NM_001271956, NM_015476	TPGS2	protein_coding	tubulin polyglutamylase complex subunit 2	502.702	-0.550206	0.0797503	-6.89912	5.23272e-12	2.27205e-10	590.77	606.225	602.914	401.564	390.779	423.96
chr16:79585843-79600714	ENSG00000178573	NM_001031804, NM_005360	MAF	protein_coding	MAF bZIP transcription factor	713.895	0.492156	0.0713472	6.89804	5.27239e-12	2.28275e-10	593.4	603.361	577.116	862.333	809.202	837.958
chr19:46601074-46610793	ENSG00000160014	NM_005184	CALM3	protein_coding	calmodulin 3	1959.54	0.452198	0.0656119	6.89201	5.50111e-12	2.37501e-10	1586.49	1783.35	1580.38	2255.79	2171.28	2379.93
chr11:45921621-45929096	ENSG00000165905	NM_001300721, NM_001300722, NM_152312	LARGE2	protein_coding	LARGE xylosyl- and glucuronyltransferase 2	245.706	-0.72611	0.105403	-6.88893	5.62152e-12	2.42012e-10	292.755	327.457	307.668	181.905	169.631	194.822
chr21:43772511-43776445	ENSG00000160213	NM_000100	CSTB	protein_coding	cystatin B	246.468	0.714637	0.103789	6.88547	5.75971e-12	2.47261e-10	174.426	189.028	189.187	320.908	314.131	291.127
chr8:143915147-143976734	ENSG00000178209	NM_000445, NM_201378, NM_201379, NM_201380, NM_201381, NM_201382, NM_201383, NM_201384	PLEC	protein_coding	plectin	1556.96	0.430053	0.0624631	6.88491	5.78223e-12	2.47528e-10	1339.31	1271.64	1355.84	1704.93	1808.14	1861.88
chr2:9473658-9496543	ENSG00000134330	NM_001039613	IAH1	protein_coding	isoamyl acetate hydrolyzing esterase 1 (putative)	93.9533	-1.10422	0.160771	-6.8683	6.4971e-12	2.7735e-10	113.947	149.886	133.769	57.4888	47.748	60.882
chr11:43925342-43944338	ENSG00000187479	NM_001145033	C11orf96	protein_coding	chromosome 11 open reading frame 96	129.38	-0.962966	0.140239	-6.86659	6.57544e-12	2.79907e-10	155.143	180.436	189.187	85.8042	71.6219	94.0904
chr19:14119509-14136956	ENSG00000105011	NM_018154	ASF1B	protein_coding	anti-silencing function 1B histone chaperone	222.573	0.741086	0.107937	6.86588	6.60842e-12	2.80526e-10	165.661	166.115	160.522	284.012	261.357	297.768
chr22:45502238-45601135	ENSG00000077942	NM_001996, NM_006485, NM_006486, NM_006487	FBLN1	protein_coding	fibulin 1	576.782	-0.532107	0.0775402	-6.86234	6.77418e-12	2.86761e-10	672.286	660.643	719.484	453.046	473.71	481.521
chr7:549197-727650	ENSG00000188191	NM_001164758, NM_001164759, NM_001164760, NM_001164761, NM_001164762, NM_002735	PRKAR1B	protein_coding	protein kinase cAMP-dependent type I regulatory subunit beta	108.05	1.00825	0.146991	6.85923	6.9232e-12	2.92255e-10	70.9976	68.7374	65.9288	163.028	135.705	143.903
chr11:33698261-33736445	ENSG00000085063	NM_000611, NM_001127223, NM_001127225, NM_001127226, NM_001127227, NM_203329, NM_203330, NM_203331	CD59	protein_coding	CD59 molecule (CD59 blood group)	167.607	-0.85992	0.125486	-6.85272	7.2459e-12	3.05031e-10	225.264	226.261	207.341	114.978	96.7524	135.047
chr11:128686535-128813267	ENSG00000151702	NM_001167681, NM_001271010, NM_001271012, NM_002017	FLI1	protein_coding	Fli-1 proto-oncogene%2C ETS transcription factor	53.4163	-1.34876	0.196895	-6.85017	7.37645e-12	3.09668e-10	70.9976	87.8311	85.0386	25.7413	27.6436	23.2459
chr11:2376177-2397419	ENSG00000110651	NM_004356	CD81	protein_coding	CD81 molecule	953.096	0.470824	0.0687435	6.849	7.43675e-12	3.1134e-10	769.579	852.534	767.259	1122.32	1075.59	1131.3
chr18:33578577-33751192	ENSG00000141431	NM_030632	ASXL3	protein_coding	additional sex combs like 3%2C transcriptional regulator	155.435	-0.860209	0.125677	-6.84462	7.66816e-12	3.20146e-10	193.709	204.303	212.119	104.681	109.318	108.481
chr11:46677080-46700615	ENSG00000175220	NM_004308	ARHGAP1	protein_coding	Rho GTPase activating protein 1	219.42	-0.751826	0.109981	-6.83595	8.14654e-12	3.39186e-10	276.978	262.539	295.247	166.46	165.861	149.438
chr6:138422043-138692571	ENSG00000135540	NM_001144060, NM_020464	NHSL1	protein_coding	NHS like 1	414.136	-0.622339	0.0911471	-6.82785	8.61976e-12	3.57909e-10	482.959	503.119	527.431	291.734	315.388	364.185
chr3:51541144-51668667	ENSG00000164080	NM_015106	RAD54L2	protein_coding	RAD54 like 2	856.326	0.497438	0.0728605	6.82727	8.65474e-12	3.58382e-10	676.668	715.06	731.906	1033.94	921.033	1059.35
chr18:21529281-21600884	ENSG00000141446	NM_052911	ESCO1	protein_coding	establishment of sister chromatid cohesion N-acetyltransferase 1	146.206	-0.888054	0.130099	-6.82598	8.73249e-12	3.60619e-10	198.092	180.436	199.697	97.8168	109.318	91.8765
chr11:34853094-34916499	ENSG00000149089	NM_015957	APIP	protein_coding	APAF1 interacting protein	52.5426	-1.3976	0.20485	-6.82255	8.94396e-12	3.6835e-10	102.552	63.9639	77.3947	24.8832	27.6436	18.8181
chrX:140709767-140772679	ENSG00000203930	-	LINC00632	lincRNA	long intergenic non-protein coding RNA 632	54.4732	-1.33945	0.196901	-6.80265	1.02714e-11	4.21877e-10	74.5036	94.5139	80.2612	30.8895	20.1044	26.5667
chr11:46617527-46674818	ENSG00000175224	NM_001142673, NM_001205119, NM_001205120, NM_001205121, NM_001205122, NM_014741	ATG13	protein_coding	autophagy related 13	304.599	-0.659791	0.0972003	-6.78794	1.13742e-11	4.65913e-10	379.53	377.101	372.641	245.4	206.07	246.849
chr11:57484534-57515786	ENSG00000149150	NM_001198810, NM_003627	SLC43A1	protein_coding	solute carrier family 43 member 1	239.067	-0.739873	0.109008	-6.78733	1.14226e-11	4.66637e-10	289.249	285.451	332.511	178.473	158.322	190.395
chr6:26021679-26021990	ENSG00000278637	NM_003538	HIST1H4A	protein_coding	histone cluster 1 H4 family member a	147.752	0.894763	0.131852	6.78611	1.15199e-11	4.69353e-10	99.9225	95.4686	104.148	175.041	187.222	224.71
chr11:207511-215113	ENSG00000177963	NM_001286134, NM_021932	RIC8A	protein_coding	RIC8 guanine nucleotide exchange factor A	458.671	0.553686	0.0816866	6.77818	1.217e-11	4.94512e-10	369.012	363.735	375.508	543.141	532.767	567.863
chr7:138460334-138589993	ENSG00000122779	NM_003852, NM_015905	TRIM24	protein_coding	tripartite motif containing 24	356.018	-0.611458	0.0902574	-6.7746	1.2475e-11	5.05554e-10	424.233	422.926	450.991	278.864	289.001	270.095
chr18:59899948-59904306	ENSG00000141682	NM_021127	PMAIP1	protein_coding	phorbol-12-myristate-13-acetate-induced protein 1	291.588	-0.70158	0.10379	-6.75963	1.38344e-11	5.59153e-10	384.789	322.684	384.107	219.659	241.253	197.036
chr7:158730995-158830253	ENSG00000117868	NM_020728	ESYT2	protein_coding	extended synaptotagmin 2	497.971	-0.557978	0.0826057	-6.75471	1.43118e-11	5.76914e-10	634.596	586.177	567.561	411.86	376.958	410.677
chr1:204516379-204558120	ENSG00000198625	NM_001204171, NM_001204172, NM_001278516, NM_001278517, NM_001278518, NM_001278519, NM_002393	MDM4	protein_coding	MDM4%2C p53 regulator	1036.37	-0.548449	0.0812874	-6.74704	1.50892e-11	6.06641e-10	1138.59	1417.71	1153.28	858.042	856.95	793.68
chr7:100679507-100689448	ENSG00000146830	NM_022574	GIGYF1	protein_coding	GRB10 interacting GYF protein 1	1014.67	0.491105	0.0728056	6.74542	1.52586e-11	6.11833e-10	818.664	843.942	858.986	1187.53	1079.36	1299.55
chr19:4542593-4559808	ENSG00000167680	NM_032108	SEMA6B	protein_coding	semaphorin 6B	226.108	0.788061	0.116927	6.73977	1.58637e-11	6.34422e-10	134.107	178.526	176.766	316.618	255.075	295.555
chr13:76990660-77019143	ENSG00000102805	NM_006493	CLN5	protein_coding	CLN5%2C intracellular trafficking protein	159.031	-0.868951	0.128944	-6.739	1.59484e-11	6.36137e-10	182.315	233.898	210.208	105.539	109.318	112.908
chr1:230314482-230426371	ENSG00000177614	NM_001258311	PGBD5	protein_coding	piggyBac transposable element derived 5	153.854	0.837051	0.124377	6.72992	1.69752e-11	6.75319e-10	107.811	107.879	107.015	198.208	198.531	203.678
chr1:6247346-6260975	ENSG00000158292	NM_207370	GPR153	protein_coding	G protein-coupled receptor 153	217.111	0.777912	0.11579	6.71832	1.83834e-11	7.29433e-10	164.785	131.747	174.855	301.173	250.048	280.057
chr16:67277510-67289499	ENSG00000196155	NM_001129727, NM_001129728, NM_001129729, NM_001129731, NM_015432	PLEKHG4	protein_coding	pleckstrin homology and RhoGEF domain containing G4	242.279	0.697749	0.103874	6.71729	1.85133e-11	7.32672e-10	193.709	176.617	175.81	296.025	301.566	309.945
chr3:47016429-47163967	ENSG00000181555	NM_014159	SETD2	protein_coding	SET domain containing 2	734.828	0.488188	0.0727762	6.70807	1.9721e-11	7.78442e-10	604.794	614.818	607.692	882.926	898.415	800.322
chr17:80544819-80966371	ENSG00000141564	NM_001163034, NM_020761	RPTOR	protein_coding	regulatory associated protein of MTOR complex 1	638.662	0.507138	0.07565	6.70374	2.03153e-11	7.99822e-10	526.785	499.301	548.451	731.052	733.811	792.573
chr11:3000922-3057613	ENSG00000110619	NM_001014437, NM_001194997, NM_001751, NM_139273	CARS	protein_coding	cysteinyl-tRNA synthetase	310.047	-0.641678	0.0957307	-6.70295	2.04252e-11	8.00006e-10	387.419	363.735	389.84	232.53	229.944	256.811
chr12:48829764-48852842	ENSG00000174243	NM_004818	DDX23	protein_coding	DEAD-box helicase 23	644.504	0.502472	0.0749602	6.70319	2.03917e-11	8.00006e-10	541.685	531.76	519.787	758.51	714.963	800.322
chrX:47190861-47215128	ENSG00000130985	NM_003334, NM_153280	UBA1	protein_coding	ubiquitin like modifier activating enzyme 1	3135.6	0.366145	0.0546321	6.70202	2.05559e-11	8.03053e-10	2735.6	2814.41	2655.31	3520.55	3514.5	3573.22
chr1:151281618-151292180	ENSG00000143373	NM_020832	ZNF687	protein_coding	zinc finger protein 687	522.272	0.533663	0.0796405	6.7009	2.0714e-11	8.07156e-10	412.838	451.566	408.95	616.074	604.389	639.815
chr3:33388336-33441371	ENSG00000153560	NM_001128160, NM_001128161, NM_014517	UBP1	protein_coding	upstream binding protein 1	447.226	0.56009	0.0836014	6.69953	2.09085e-11	8.12649e-10	371.642	360.871	345.887	562.876	515.175	526.906
chr2:86020216-86106155	ENSG00000068654	NM_015425	POLR1A	protein_coding	RNA polymerase I subunit A	1023	0.440924	0.0658627	6.6946	2.16268e-11	8.38424e-10	873.884	882.13	839.876	1172.94	1137.16	1232.03
chr6:26026815-26027252	ENSG00000278705	NM_003544	HIST1H4B	protein_coding	histone cluster 1 H4 family member b	323.025	0.713781	0.106807	6.68292	2.34232e-11	9.05758e-10	284.867	208.122	227.407	370.674	448.579	398.5
chr11:44260444-44310166	ENSG00000052850	NM_021926	ALX4	protein_coding	ALX homeobox 4	137.984	-0.911508	0.136436	-6.68085	2.37567e-11	9.16321e-10	190.203	163.251	198.742	100.391	77.9046	97.4112
chr11:576486-612222	ENSG00000070047	NM_001286581, NM_001286582, NM_001286583, NM_020901	PHRF1	protein_coding	PHD and ring finger domains 1	770.372	0.492666	0.0738107	6.67473	2.47696e-11	9.5297e-10	620.572	633.911	658.333	895.796	840.615	973.005
chr13:78598362-78603560	ENSG00000152192	NM_006237	POU4F1	protein_coding	POU class 4 homeobox 1	394.014	-0.576235	0.0863893	-6.67022	2.55429e-11	9.8024e-10	470.688	487.844	463.413	310.611	311.618	319.907
chr11:46856868-46918642	ENSG00000134569	NM_002334	LRP4	protein_coding	LDL receptor related protein 4	300.807	-0.651993	0.0978284	-6.66466	2.65283e-11	1.01549e-09	345.346	378.056	386.018	217.943	245.022	232.459
chr19:38815422-38832005	ENSG00000104823	NM_001398	ECH1	protein_coding	enoyl-CoA hydratase 1	234.987	0.697881	0.104749	6.66242	2.69356e-11	1.02849e-09	175.303	184.254	171.033	297.741	282.718	298.875
chr9:78297143-78330093	ENSG00000135069	NM_021154, NM_058179	PSAT1	protein_coding	phosphoserine aminotransferase 1	485.312	-0.62431	0.093718	-6.66158	2.70894e-11	1.03178e-09	646.867	499.301	631.579	390.409	370.675	373.041
chr5:173314713-173329503	ENSG00000113739	NM_003714	STC2	protein_coding	stanniocalcin 2	795.465	-0.462135	0.0694154	-6.65753	2.78458e-11	1.05793e-09	936.993	907.906	925.87	640.958	674.754	686.306
chr6:27125897-27132750	ENSG00000124635	NM_021058	HIST1H2BJ	protein_coding	histone cluster 1 H2B family member j	819.561	0.51245	0.0770099	6.65434	2.8458e-11	1.0785e-09	751.172	654.914	609.603	983.317	948.676	969.684
chr11:47407132-47416501	ENSG00000165915	NM_001128225, NM_152264	SLC39A13	protein_coding	solute carrier family 39 member 13	246.817	-0.739265	0.111394	-6.6365	3.21229e-11	1.21197e-09	310.286	292.134	329.644	152.732	212.353	183.753
chr21:34073570-34106262	ENSG00000198743	NM_006933	SLC5A3	protein_coding	solute carrier family 5 member 3	351.92	-0.598038	0.0901146	-6.63642	3.21395e-11	1.21197e-09	424.233	441.065	413.727	280.58	275.179	276.736
chr22:17359949-17558149	ENSG00000099954	NM_001290046, NM_001290047, NM_031413	CECR2	protein_coding	CECR2%2C histone acetyl-lysine reader	707.112	-0.503093	0.0758539	-6.6324	3.30277e-11	1.24238e-09	774.838	881.175	841.787	587.759	551.615	605.499
chr6:17615035-17706834	ENSG00000124789	NM_001278209, NM_001278210, NM_005124	NUP153	protein_coding	nucleoporin 153	721.872	0.504917	0.0762727	6.61989	3.59469e-11	1.34885e-09	547.821	647.277	588.582	870.055	812.972	864.525
chr19:55262231-55280381	ENSG00000133265	NM_001130106, NM_001297600, NM_012267	HSPBP1	protein_coding	HSPA (Hsp70) binding protein 1	179.979	0.796801	0.120382	6.61896	3.61736e-11	1.35401e-09	133.23	130.792	121.347	219.659	213.609	261.239
chr11:47980558-48170841	ENSG00000149177	NM_001098503, NM_002843	PTPRJ	protein_coding	protein tyrosine phosphatase%2C receptor type J	197.901	-0.785495	0.11871	-6.61691	3.66779e-11	1.36952e-09	272.596	237.717	248.427	122.7	143.244	162.721
chr2:11482341-11642788	ENSG00000196208	NM_014668, NM_033090, NM_148903	GREB1	protein_coding	growth regulation by estrogen in breast cancer 1	230.942	-0.70524	0.106617	-6.61468	3.72349e-11	1.38691e-09	284.867	304.545	277.092	169.892	172.144	177.111
chr1:241628853-241640254	ENSG00000203668	NM_001821	CHML	protein_coding	CHM like%2C Rab escort protein 2	291.706	-0.637657	0.0964614	-6.6105	3.83035e-11	1.42322e-09	353.235	364.69	355.442	229.097	218.635	229.138
chr11:76444923-76553025	ENSG00000158636	NM_001300942, NM_001300943, NM_001300944, NM_020193	EMSY	protein_coding	EMSY%2C BRCA2 interacting transcriptional repressor	244.362	-0.683008	0.103533	-6.59701	4.19538e-11	1.55505e-09	299.768	314.092	297.157	184.479	184.709	185.967
chr3:51968510-51983409	ENSG00000114779	NM_001146314, NM_032750	ABHD14B	protein_coding	abhydrolase domain containing 14B	215.528	0.716529	0.108916	6.5787	4.74581e-11	1.75479e-09	149.884	164.206	168.166	278.864	266.383	265.667
chr11:125591712-125625215	ENSG00000134910	NM_001278503, NM_001278504, NM_152713	STT3A	protein_coding	STT3A%2C catalytic subunit of the oligosaccharyltransferase complex	547.56	-0.516704	0.07858	-6.57552	4.84836e-11	1.78835e-09	649.496	667.325	622.98	443.608	472.453	429.495
chr17:41812680-41823217	ENSG00000141756	NM_021939	FKBP10	protein_coding	FK506 binding protein 10	2009.47	-0.392586	0.0597074	-6.57516	4.8601e-11	1.78835e-09	2197.42	2353.3	2303.69	1682.62	1717.67	1802.11
chr18:35984387-36067576	ENSG00000141425	NM_018170	RPRD1A	protein_coding	regulation of nuclear pre-mRNA domain containing 1A	716.338	-0.486467	0.0739994	-6.57394	4.90021e-11	1.79876e-09	838.823	846.806	833.188	639.242	584.284	555.687
chrX:23783173-23786226	ENSG00000130066	NM_002970	SAT1	protein_coding	spermidine/spermine N1-acetyltransferase 1	123.127	-0.946901	0.144067	-6.57266	4.94256e-11	1.80993e-09	141.119	184.254	171.033	72.9336	84.1872	85.2348
chr19:15159038-15200981	ENSG00000074181	NM_000435	NOTCH3	protein_coding	notch 3	1258.38	0.408703	0.0622009	6.57069	5.00832e-11	1.8296e-09	1071.98	1051.11	1114.1	1466.39	1401.03	1445.67
chr17:81867721-81871406	ENSG00000141522	NM_001185077, NM_001185078, NM_001301240, NM_001301242, NM_004309	ARHGDIA	protein_coding	Rho GDP dissociation inhibitor alpha	1130.5	0.450352	0.0685789	6.56692	5.13662e-11	1.87197e-09	909.821	957.55	990.843	1308.51	1222.6	1393.64
chr19:1554669-1568058	ENSG00000181588	NM_001174118, NM_203304	MEX3D	protein_coding	mex-3 RNA binding family member D	227.774	0.731095	0.111416	6.56187	5.31386e-11	1.93193e-09	147.254	179.481	179.632	292.592	258.844	308.838
chr17:44191805-44200113	ENSG00000087152	NM_001098833, NM_020218	ATXN7L3	protein_coding	ataxin 7 like 3	350.422	0.593798	0.0907126	6.54593	5.91264e-11	2.13958e-09	289.249	271.131	270.404	422.157	404.601	444.992
chr19:5691834-5720572	ENSG00000196365	NM_001276479, NM_001276480, NM_004793	LONP1	protein_coding	lon peptidase 1%2C mitochondrial	1126.64	0.433626	0.0662437	6.54592	5.91317e-11	2.13958e-09	986.954	920.317	959.312	1274.19	1246.47	1372.61
chrX:108719949-108724944	ENSG00000261409	-	AL035425.3	sense_overlapping	---	1894.96	-0.440416	0.0672954	-6.54453	5.96846e-11	2.15446e-09	2183.39	2342.8	2039.02	1696.35	1524.16	1584.04
chr10:71816298-71851375	ENSG00000197746	NM_001042465, NM_001042466, NM_002778	PSAP	protein_coding	prosaposin	1768.75	0.411338	0.0629422	6.53517	6.35381e-11	2.28812e-09	1568.96	1411.03	1564.14	2080.75	1965.21	2022.39
chr9:90801787-90898549	ENSG00000165025	NM_001135052, NM_001174167, NM_001174168, NM_003177	SYK	protein_coding	spleen associated tyrosine kinase	112.559	0.937058	0.143579	6.52643	6.73574e-11	2.41993e-09	74.5036	67.7827	79.3057	141.577	158.322	153.865
chr19:1177558-1228435	ENSG00000118046	NM_000455	STK11	protein_coding	serine/threonine kinase 11	655.283	0.494045	0.0757066	6.52579	6.76442e-11	2.4245e-09	565.351	502.165	557.051	762.8	745.119	799.215
chr19:55132794-55149354	ENSG00000105048	NM_001126132, NM_001126133, NM_001291774, NM_003283	TNNT1	protein_coding	troponin T1%2C slow skeletal type	219.453	0.753378	0.115456	6.52526	6.78859e-11	2.42744e-09	139.366	155.614	185.365	252.264	285.231	298.875
chr22:19714464-19724772	ENSG00000184702	NM_001009939, NM_002688	SEPT5	protein_coding	septin 5	148.795	-0.853929	0.130874	-6.52483	6.80791e-11	2.42863e-09	177.056	215.759	192.054	102.965	94.2394	110.695
chr5:126776623-126837020	ENSG00000113368	NM_001198557, NM_005573	LMNB1	protein_coding	lamin B1	947.753	0.447605	0.0686158	6.52336	6.87487e-11	2.4415e-09	768.702	854.444	774.903	1110.31	1113.28	1064.88
chr3:48467798-48504826	ENSG00000164054	NM_001272065, NM_001272066, NM_001272067, NM_001272068, NM_001272082, NM_001272083, NM_016479	SHISA5	protein_coding	shisa family member 5	666.038	0.521819	0.0799926	6.52333	6.87612e-11	2.4415e-09	536.426	575.676	518.831	746.497	747.632	871.166
chr4:118722823-118838683	ENSG00000150961	NM_014822	SEC24D	protein_coding	SEC24 homolog D%2C COPII coat complex component	161.778	-0.843342	0.129321	-6.52129	6.97057e-11	2.46927e-09	198.092	236.762	199.697	115.836	92.9829	127.299
chr13:99981772-99986773	ENSG00000043355	NM_007129	ZIC2	protein_coding	Zic family member 2	602.912	0.51933	0.0796848	6.5173	7.15861e-11	2.52998e-09	450.528	521.258	508.321	719.04	672.241	746.081
chr16:70523788-70577670	ENSG00000189091	NM_012426	SF3B3	protein_coding	splicing factor 3b subunit 3	2557.71	0.365066	0.0561557	6.50096	7.98065e-11	2.81397e-09	2273.68	2199.6	2221.51	2840.12	2825.92	2985.43
chr11:924894-1012245	ENSG00000183020	NM_001242837, NM_012305	AP2A2	protein_coding	adaptor related protein complex 2 alpha 2 subunit	736.738	0.495207	0.0762799	6.49198	8.47175e-11	2.98021e-09	643.361	589.996	591.449	830.585	823.024	942.011
chr10:133420666-133424572	ENSG00000203772	NM_001012508	SPRN	protein_coding	shadow of prion protein	130.233	0.888508	0.137054	6.48289	8.99826e-11	3.15812e-09	95.54	80.1936	88.8606	170.75	154.553	191.502
chr11:494512-507300	ENSG00000023191	NM_002939, NM_203383, NM_203384, NM_203385, NM_203386, NM_203387, NM_203388, NM_203389	RNH1	protein_coding	ribonuclease/angiogenin inhibitor 1	574.016	0.503038	0.0776895	6.47497	9.48296e-11	3.32056e-09	474.194	448.702	493.033	646.106	702.398	679.665
chr13:79481124-79556075	ENSG00000102471	NM_001161407, NM_019080	NDFIP2	protein_coding	Nedd4 family interacting protein 2	186.687	-0.768944	0.118777	-6.47384	9.55428e-11	3.33785e-09	249.806	215.759	247.472	123.558	140.731	142.796
chr8:79764010-79767863	ENSG00000164683	NM_001040708, NM_001282851, NM_012258	HEY1	protein_coding	hes related family bHLH transcription factor with YRPW motif 1	965.433	0.42981	0.0664271	6.47041	9.77395e-11	3.40676e-09	835.317	782.842	840.831	1087.14	1138.41	1108.05
chr7:137874979-138002067	ENSG00000182158	NM_001253775, NM_194071	CREB3L2	protein_coding	cAMP responsive element binding protein 3 like 2	858.642	-0.451512	0.0698158	-6.4672	9.98369e-11	3.4719e-09	943.128	1028.2	1014.73	747.355	701.141	717.301
chr4:673580-682033	ENSG00000215375	NM_002477	MYL5	protein_coding	myosin light chain 5	190.696	0.769162	0.119004	6.46333	1.02422e-10	3.55367e-09	144.625	116.472	151.923	227.381	261.357	242.421
chr6:24774931-24786099	ENSG00000112312	NM_001251989, NM_001251990, NM_001251991, NM_015895	GMNN	protein_coding	geminin%2C DNA replication inhibitor	282.058	0.626688	0.0969721	6.46256	1.02949e-10	3.56381e-09	225.264	214.804	217.852	343.217	348.057	343.153
chr15:72199029-72231822	ENSG00000067225	NM_001206796, NM_001206797, NM_001206798, NM_001206799, NM_002654, NM_182470, NM_182471	PKM	protein_coding	pyruvate kinase M1/2	4011.84	0.343375	0.0531672	6.45841	1.05812e-10	3.6546e-09	3617.37	3497.01	3479.9	4527.03	4426.74	4522.98
chr19:6210379-6279948	ENSG00000130382	NM_005934	MLLT1	protein_coding	MLLT1%2C super elongation complex subunit	748.636	0.471205	0.0730104	6.45395	1.08975e-10	3.7553e-09	637.225	589.996	647.822	870.913	829.307	916.551
chr18:23689443-23955066	ENSG00000053747	NM_000227, NM_001127717, NM_001127718, NM_198129	LAMA3	protein_coding	laminin subunit alpha 3	447.732	-0.55007	0.0852765	-6.45042	1.11538e-10	3.83493e-09	498.736	547.99	556.095	344.075	363.136	376.362
chrX:135344796-135363152	ENSG00000173275	NM_152695	ZNF449	protein_coding	zinc finger protein 449	139.071	-0.891027	0.138257	-6.4447	1.1583e-10	3.97352e-09	188.45	204.303	161.478	102.965	75.3915	101.839
chr10:101781325-101783413	ENSG00000107833	NM_006993	NPM3	protein_coding	nucleophosmin/nucleoplasmin 3	371.628	0.57681	0.0895152	6.44371	1.16585e-10	3.9904e-09	312.039	273.04	301.935	437.602	443.553	461.596
chr11:747329-765024	ENSG00000177156	NM_006755	TALDO1	protein_coding	transaldolase 1	414.203	0.557111	0.0865046	6.44025	1.19274e-10	4.07327e-09	352.358	333.185	312.445	488.226	478.736	520.265
chr12:71609472-71667725	ENSG00000133858	NM_144982	ZFC3H1	protein_coding	zinc finger C3H1-type containing	416.904	-0.574094	0.0892673	-6.43118	1.26618e-10	4.31439e-09	496.983	532.715	477.745	364.668	311.618	317.693
chr11:119206276-119313926	ENSG00000110395	NM_005188	CBL	protein_coding	Cbl proto-oncogene	640.683	-0.484389	0.0753563	-6.42798	1.29307e-10	4.39615e-09	727.506	790.48	731.906	544.857	539.049	510.302
chr3:50226292-50259355	ENSG00000114353	NM_001166425, NM_001282617, NM_001282618, NM_001282619, NM_001282620, NM_002070	GNAI2	protein_coding	G protein subunit alpha i2	343.182	0.614282	0.0956487	6.42227	1.34256e-10	4.5542e-09	282.237	274.95	248.427	411.002	381.984	460.489
chr11:120336914-120489936	ENSG00000196914	NM_001198665, NM_001301084, NM_015313	ARHGEF12	protein_coding	Rho guanine nucleotide exchange factor 12	810.034	-0.44303	0.0691183	-6.40973	1.45778e-10	4.93404e-09	956.276	931.773	919.182	694.156	702.398	656.419
chr1:70411218-70439851	ENSG00000116761	NM_001190463, NM_001902, NM_153742	CTH	protein_coding	cystathionine gamma-lyase	111.213	-0.930441	0.145175	-6.40909	1.46388e-10	4.94368e-09	148.131	145.112	154.789	79.7979	74.135	65.3098
chr11:33740939-33774543	ENSG00000110429	NM_012175, NM_033406	FBXO3	protein_coding	F-box protein 3	144.851	-0.862792	0.134764	-6.40223	1.53127e-10	5.1598e-09	191.08	174.707	207.341	117.552	85.4437	92.9834
chr19:47113274-47210636	ENSG00000142230	NM_001145713, NM_001145714, NM_005500	SAE1	protein_coding	SUMO1 activating enzyme subunit 1	834.09	0.455609	0.0711799	6.40081	1.54555e-10	5.19639e-09	695.075	670.189	736.683	936.124	943.65	1022.82
chr1:154325553-154351307	ENSG00000143515	NM_001005855, NM_020452	ATP8B2	protein_coding	ATPase phospholipid transporting 8B2	784.965	0.461794	0.0721906	6.39687	1.58596e-10	5.32049e-09	644.237	653.96	674.576	872.629	885.85	978.54
chr1:156249224-156282825	ENSG00000198952	NM_015327	SMG5	protein_coding	SMG5%2C nonsense mediated mRNA decay factor	1254.6	0.391775	0.0612601	6.39527	1.60265e-10	5.36464e-09	1083.37	1065.43	1099.77	1423.49	1401.03	1454.53
chr11:66284580-66289170	ENSG00000174851	NM_001300861, NM_020470	YIF1A	protein_coding	Yip1 interacting factor homolog A%2C membrane trafficking protein	244.19	-0.663334	0.10373	-6.39483	1.60726e-10	5.36824e-09	297.138	311.228	298.113	192.202	177.17	189.288
chr11:17734774-17856804	ENSG00000129159	NM_001112741, NM_004976	KCNC1	protein_coding	potassium voltage-gated channel subfamily C member 1	109.537	0.940648	0.147197	6.39039	1.65463e-10	5.51435e-09	73.6271	66.828	75.4837	166.46	141.987	132.833
chr2:27370496-27377533	ENSG00000115234	NM_001267059, NM_001267060, NM_001267061, NM_014748	SNX17	protein_coding	sorting nexin 17	325.894	0.605727	0.0949986	6.37617	1.81577e-10	6.02697e-09	280.484	231.034	256.071	400.706	390.779	396.287
chr1:232397965-232561558	ENSG00000116991	NM_020808	SIPA1L2	protein_coding	signal induced proliferation associated 1 like 2	232.243	-0.699583	0.109719	-6.37611	1.81638e-10	6.02697e-09	285.743	273.04	310.534	157.022	173.4	193.716
chr15:74782057-74803198	ENSG00000103653	NM_001127190, NM_004383	CSK	protein_coding	C-terminal Src kinase	978.575	0.440217	0.0691189	6.36898	1.90293e-10	6.30039e-09	805.516	848.716	831.277	1169.51	1044.17	1172.26
chr20:38427309-38427442	ENSG00000225091	-	SNORA71A	snoRNA	small nucleolar RNA%2C H/ACA box 71A	374.837	0.610683	0.0959109	6.36719	1.92527e-10	6.36051e-09	286.62	260.629	335.377	477.072	422.192	467.131
chr11:47617315-47642623	ENSG00000109919	NM_014342	MTCH2	protein_coding	mitochondrial carrier 2	255.786	-0.651121	0.102344	-6.36209	1.99025e-10	6.56093e-09	305.903	323.638	316.267	197.35	183.453	208.106
chr1:209938174-210171389	ENSG00000143469	NM_001146261, NM_001146262, NM_001146264, NM_001256006, NM_153262	SYT14	protein_coding	synaptotagmin 14	32.3481	1.46311	0.230185	6.35625	2.06735e-10	6.80034e-09	10.5182	6.6828	19.1098	48.9084	59.0567	49.8126
chr17:76142453-76240373	ENSG00000141576	NM_052916	RNF157	protein_coding	ring finger protein 157	370.389	0.595188	0.0936759	6.35369	2.10205e-10	6.89396e-09	273.472	289.27	313.401	411.002	444.81	490.377
chr7:44876293-44885361	ENSG00000146676	NM_033224	PURB	protein_coding	purine rich element binding protein B	355.512	-0.616798	0.0970802	-6.35349	2.10489e-10	6.89396e-09	389.172	436.291	475.834	294.309	283.975	253.491
chr14:92322581-92501483	ENSG00000140090	NM_153646, NM_153647, NM_153648	SLC24A4	protein_coding	solute carrier family 24 member 4	60.0329	-1.22011	0.192239	-6.34683	2.19797e-10	7.18335e-09	76.2567	94.5139	93.6381	27.4574	43.9784	24.3528
chr3:50354749-50359610	ENSG00000126062	NM_007024	TMEM115	protein_coding	transmembrane protein 115	231.289	0.685797	0.108133	6.34213	2.26603e-10	7.38989e-09	176.179	161.342	187.276	292.592	262.614	307.731
chr6:52264009-52284881	ENSG00000112118	NM_001270472, NM_002388	MCM3	protein_coding	minichromosome maintenance complex component 3	1723.35	0.403762	0.0637547	6.33306	2.40351e-10	7.80473e-09	1484.81	1422.48	1533.56	1970.92	1848.35	2079.95
chr1:117605934-117628372	ENSG00000183508	NM_017709	FAM46C	protein_coding	family with sequence similarity 46 member C	85.5235	-1.03232	0.163004	-6.3331	2.40282e-10	7.80473e-09	125.341	111.698	119.436	57.4888	42.7219	56.4542
chrX:24054716-24077971	ENSG00000130741	NM_001415	EIF2S3	protein_coding	eukaryotic translation initiation factor 2 subunit gamma	1142.53	-0.491504	0.0776928	-6.32626	2.51179e-10	8.13894e-09	1363.85	1271.64	1380.68	909.525	1079.36	850.134
chr7:146116002-148420998	ENSG00000174469	NM_014141	CNTNAP2	protein_coding	contactin associated protein like 2	87.7853	-1.0072	0.159223	-6.32569	2.52105e-10	8.15158e-09	120.082	118.381	123.258	54.0567	57.8002	53.1334
chr11:1947278-1984522	ENSG00000214026	NM_021134	MRPL23	protein_coding	mitochondrial ribosomal protein L23	278.197	0.682708	0.108084	6.31647	2.6761e-10	8.63454e-09	203.351	179.481	247.472	327.772	375.701	335.405
chr6:31620720-31637771	ENSG00000204469	NM_004638, NM_080686	PRRC2A	protein_coding	proline rich coiled-coil 2A	4936.89	0.373226	0.0591953	6.30499	2.88209e-10	9.27948e-09	4088.94	4449.79	4341.75	5552.39	5351.54	5836.92
chr10:988019-1019936	ENSG00000107937	NM_012341	GTPBP4	protein_coding	GTP binding protein 4	506.375	0.503717	0.0799182	6.30291	2.92118e-10	9.38545e-09	427.739	406.696	416.594	626.371	583.028	577.826
chr19:12938578-12944489	ENSG00000179218	NM_004343	CALR	protein_coding	calreticulin	1411.54	0.449281	0.0713048	6.30085	2.96013e-10	9.49054e-09	1168.39	1208.63	1191.5	1613.98	1480.19	1806.54
chr19:33373330-33382686	ENSG00000153879	NM_001252296, NM_001806	CEBPG	protein_coding	CCAAT/enhancer binding protein gamma	338.506	-0.580087	0.0920721	-6.30036	2.96955e-10	9.50068e-09	401.443	391.421	430.926	266.851	271.409	268.988
chr3:49029707-49094363	ENSG00000198218	NM_017730, NM_198880	QRICH1	protein_coding	glutamine rich 1	589.962	0.497001	0.0788924	6.29973	2.98168e-10	9.51944e-09	463.676	511.712	484.434	657.261	681.037	741.654
chr20:2461634-2470853	ENSG00000125835	NM_003091, NM_198216	SNRPB	protein_coding	small nuclear ribonucleoprotein polypeptides B and B1	674.719	0.505843	0.0803508	6.29543	3.06547e-10	9.76643e-09	567.104	513.621	585.716	858.901	723.758	799.215
chr4:82818661-82901166	ENSG00000138674	NM_001077206, NM_001077207, NM_001077208, NM_001191049, NM_001300744, NM_001300745, NM_014933, NM_016211	SEC31A	protein_coding	SEC31 homolog A%2C COPII coat complex component	483.816	-0.534613	0.0850621	-6.28497	3.27921e-10	1.04255e-08	551.327	632.957	541.763	398.132	385.753	392.966
chr5:151771045-151812785	ENSG00000145907	NM_005754, NM_198395	G3BP1	protein_coding	G3BP stress granule assembly factor 1	1037.74	0.410342	0.0654116	6.27322	3.53649e-10	1.12201e-08	922.969	866.855	877.14	1227	1163.54	1168.93
chr14:20311368-20333312	ENSG00000100814	NM_021178, NM_182849, NM_182852	CCNB1IP1	protein_coding	cyclin B1 interacting protein 1	263.21	-0.639364	0.101942	-6.27184	3.56813e-10	1.12968e-08	326.063	310.273	333.466	213.653	209.84	185.967
chr19:55229780-55258995	ENSG00000105063	NM_014931	PPP6R1	protein_coding	protein phosphatase 6 regulatory subunit 1	718.853	0.453193	0.072316	6.26684	3.6846e-10	1.16413e-08	573.24	618.636	621.069	804.844	841.872	853.455
chr12:124946825-124989122	ENSG00000150990	NM_032656	DHX37	protein_coding	DEAH-box helicase 37	424.833	0.5518	0.0880767	6.265	3.72835e-10	1.17551e-08	337.458	311.228	378.374	522.548	491.301	508.088
chr14:49893092-49897054	ENSG00000165527	NM_001663	ARF6	protein_coding	ADP ribosylation factor 6	323.893	0.58403	0.0932713	6.26163	3.80977e-10	1.1987e-08	265.584	248.218	257.982	410.144	370.675	390.752
chr12:109097574-109110992	ENSG00000076248	NM_003362, NM_080911	UNG	protein_coding	uracil DNA glycosylase	460.058	0.541209	0.0865066	6.25627	3.94298e-10	1.2355e-08	362	369.463	387.929	594.623	495.071	551.259
chr1:205597556-205631962	ENSG00000158711	NM_001973, NM_021795	ELK4	protein_coding	ELK4%2C ETS transcription factor	510.229	-0.559077	0.0893611	-6.25638	3.94007e-10	1.2355e-08	587.264	695.966	550.362	407.57	399.575	420.639
chr17:29255836-29294118	ENSG00000108256	NM_020772	NUFIP2	protein_coding	NUFIP2%2C FMR1 interacting protein 2	1555.03	-0.47102	0.0753034	-6.25497	3.97596e-10	1.24327e-08	1709.2	2045.89	1684.53	1360.86	1276.63	1253.06
chr1:28812142-28871267	ENSG00000116329	NM_000911	OPRD1	protein_coding	opioid receptor delta 1	42.1282	-1.32071	0.211162	-6.2545	3.98797e-10	1.24446e-08	63.109	58.2358	72.6173	19.735	21.3609	17.7111
chr5:179110851-179345430	ENSG00000087116	NM_014244, NM_021599	ADAMTS2	protein_coding	ADAM metallopeptidase with thrombospondin type 1 motif 2	120.159	-0.885086	0.141614	-6.25001	4.10434e-10	1.27815e-08	156.019	148.931	171.033	74.6497	91.7263	78.5931
chr11:8612037-8671866	ENSG00000166436	NM_014818	TRIM66	protein_coding	tripartite motif containing 66	185.939	-0.757456	0.121247	-6.24724	4.17778e-10	1.29836e-08	248.053	213.85	249.383	140.719	113.087	150.545
chr3:9731729-9748018	ENSG00000156983	NM_001003694, NM_004634	BRPF1	protein_coding	bromodomain and PHD finger containing 1	304.081	0.598741	0.0958458	6.24692	4.18638e-10	1.29838e-08	227.893	256.81	235.051	383.545	358.11	363.078
chr3:12897220-13073117	ENSG00000144711	NM_001134382, NM_014869	IQSEC1	protein_coding	IQ motif and Sec7 domain 1	554.952	0.522007	0.0836176	6.24279	4.29847e-10	1.33042e-08	414.591	484.026	461.502	658.977	604.389	706.231
chr11:95789965-95832693	ENSG00000166037	NM_001243776, NM_001243777, NM_014679	CEP57	protein_coding	centrosomal protein 57	248.951	-0.648714	0.103924	-6.2422	4.31472e-10	1.33274e-08	288.373	310.273	322	199.066	184.709	189.288
chr18:36108532-36129385	ENSG00000141424	NM_001099406, NM_012319	SLC39A6	protein_coding	solute carrier family 39 member 6	391.041	-0.541601	0.0867851	-6.24072	4.35569e-10	1.34266e-08	467.182	479.252	451.947	322.624	305.336	319.907
chr4:80183879-80204329	ENSG00000152784	NM_001099403, NM_020226	PRDM8	protein_coding	PR/SET domain 8	29.0463	-1.45636	0.233819	-6.22858	4.70687e-10	1.44798e-08	49.9613	39.1421	53.5075	9.43847	10.0522	12.1764
chr19:2269509-2273490	ENSG00000104904	NM_001301020, NM_004152	OAZ1	protein_coding	ornithine decarboxylase antizyme 1	1103.88	0.43077	0.0692371	6.22166	4.91924e-10	1.51026e-08	920.339	967.097	926.826	1315.38	1159.77	1333.87
chr1:27534035-27604431	ENSG00000126705	NM_001029882	AHDC1	protein_coding	AT-hook DNA binding motif containing 1	343.897	0.561688	0.0903899	6.21406	5.16324e-10	1.58197e-08	283.99	261.584	280.914	411.86	412.14	412.891
chr19:10486120-10503741	ENSG00000079999	NM_012289, NM_203500	KEAP1	protein_coding	kelch like ECH associated protein 1	261.35	0.64079	0.103297	6.20338	5.52639e-10	1.68983e-08	193.709	187.118	224.54	314.902	309.105	338.725
chr11:47164299-47177125	ENSG00000149182	NM_001242832, NM_032389	ARFGAP2	protein_coding	ADP ribosylation factor GTPase activating protein 2	269.063	-0.62329	0.100495	-6.20218	5.56848e-10	1.69928e-08	339.211	334.14	311.49	199.924	214.866	214.747
chr9:33461441-33473930	ENSG00000165271	NM_022917, NM_139235	NOL6	protein_coding	nucleolar protein 6	311.319	0.611639	0.0986627	6.1993	5.67154e-10	1.72726e-08	247.177	239.626	246.516	415.293	332.979	386.324
chr16:89644431-89657845	ENSG00000131165	NM_001083314, NM_002768	CHMP1A	protein_coding	charged multivesicular body protein 1A	301.333	0.587686	0.0948383	6.19671	5.76541e-10	1.75234e-08	242.794	234.853	237.917	359.52	354.34	378.575
chr3:49095932-49105135	ENSG00000172053	NM_001272073, NM_005051	QARS	protein_coding	glutaminyl-tRNA synthetase	1098.72	0.398633	0.0643579	6.19401	5.86539e-10	1.77917e-08	917.71	941.32	978.422	1260.46	1212.55	1281.84
chrX:129446501-129523500	ENSG00000102038	NM_001282874, NM_001282875, NM_003069	SMARCA1	protein_coding	SWI/SNF related%2C matrix associated%2C actin dependent regulator of chromatin%2C subfamily a%2C member 1	538.099	-0.489989	0.0791233	-6.19273	5.91308e-10	1.78949e-08	602.165	657.779	632.535	445.324	462.401	428.388
chr9:128411751-128437351	ENSG00000167123	NM_001286760, NM_016174	CERCAM	protein_coding	cerebral endothelial cell adhesion molecule	527.598	0.505865	0.0816903	6.19247	5.92296e-10	1.78949e-08	421.603	413.379	464.368	583.469	630.776	651.991
chr11:61752642-61788518	ENSG00000124920	NM_001127392, NM_013279	MYRF	protein_coding	myelin regulatory factor	189.673	-0.731975	0.118317	-6.18658	6.14828e-10	1.85388e-08	236.659	258.72	225.496	153.59	121.883	141.689
chr12:6570083-6607476	ENSG00000111642	NM_001273, NM_001297553	CHD4	protein_coding	chromodomain helicase DNA binding protein 4	2047.7	0.399193	0.0646252	6.17704	6.53126e-10	1.96546e-08	1774.06	1745.17	1766.7	2333.02	2151.17	2516.09
chr12:990509-1495933	ENSG00000082805	NM_178039, NM_178040	ERC1	protein_coding	ELKS/RAB6-interacting/CAST family member 1	579.138	0.467903	0.0757736	6.17502	6.6155e-10	1.98687e-08	481.206	469.705	500.677	666.699	664.702	691.841
chr9:133328774-133336398	ENSG00000148296	NM_001278942, NM_006753	SURF6	protein_coding	surfeit 6	277.854	0.630213	0.102109	6.17196	6.74494e-10	2.02175e-08	220.881	210.986	215.941	351.797	297.796	369.72
chr3:57755450-57929168	ENSG00000163681	NM_007159	SLMAP	protein_coding	sarcolemma associated protein	464.637	0.497635	0.0806529	6.17009	6.82513e-10	2.04176e-08	378.654	388.557	382.196	543.141	552.871	542.403
chr8:91954967-92103286	ENSG00000079102	NM_001198625, NM_001198626, NM_001198627, NM_001198628, NM_001198629, NM_001198630, NM_001198631, NM_001198632, NM_001198633, NM_001198634, NM_001198679, NM_004349, NM_175634, NM_175635, NM_175636	RUNX1T1	protein_coding	RUNX1 translocation partner 1	165.312	-0.788808	0.127874	-6.16864	6.8881e-10	2.05655e-08	224.387	215.759	199.697	140.719	110.574	100.732
chr3:55465715-55490539	ENSG00000114251	NM_001256105, NM_003392	WNT5A	protein_coding	Wnt family member 5A	347.595	0.553335	0.0898642	6.15746	7.39211e-10	2.2027e-08	283.99	279.723	274.226	409.286	430.988	407.356
chr20:3783851-3786690	ENSG00000125817	NM_001810	CENPB	protein_coding	centromere protein B	661.379	0.461988	0.075112	6.15066	7.71634e-10	2.29034e-08	536.426	577.585	548.451	755.077	733.811	816.926
chr15:74957219-75021496	ENSG00000198794	NM_001178111, NM_001178112, NM_138967	SCAMP5	protein_coding	secretory carrier membrane protein 5	120.199	0.856631	0.139274	6.15071	7.71391e-10	2.29034e-08	84.1453	74.4655	88.8606	151.874	155.809	166.042
chr19:49850735-49860744	ENSG00000104960	NM_017432	PTOV1	protein_coding	prostate tumor overexpressed 1	637.045	0.482301	0.0784199	6.15023	7.73686e-10	2.29195e-08	494.354	536.533	558.006	761.084	688.576	783.718
chr18:25061926-25352190	ENSG00000198795	NM_015461	ZNF521	protein_coding	zinc finger protein 521	130.279	-0.837404	0.13622	-6.14745	7.87381e-10	2.32798e-08	177.056	173.753	159.567	96.1008	95.4959	79.7001
chr11:121452203-121633693	ENSG00000137642	NM_003105	SORL1	protein_coding	sortilin related receptor 1	107.279	-0.907275	0.147624	-6.14586	7.95326e-10	2.34691e-08	150.76	135.565	142.368	70.3595	80.4176	64.2029
chr1:916865-921016	ENSG00000223764	-	AL645608.1	lincRNA	---	258.865	0.622175	0.101252	6.14481	8.00607e-10	2.35791e-08	202.475	205.257	196.831	308.037	304.079	336.512
chr19:1275438-1279249	ENSG00000228300	NM_017914	C19orf24	protein_coding	chromosome 19 open reading frame 24	168.246	0.744079	0.121124	6.14314	8.09037e-10	2.37813e-08	134.983	111.698	122.303	210.22	211.096	219.175
chr11:90193614-90198120	ENSG00000280385	-	AP000648.3	TEC	---	67.5065	-1.15542	0.188328	-6.13514	8.50861e-10	2.49624e-08	97.293	117.426	80.2612	46.3343	23.874	39.85
chr11:95976598-96343180	ENSG00000184384	NM_032427	MAML2	protein_coding	mastermind like transcriptional coactivator 2	64.7043	-1.15186	0.187824	-6.13263	8.64401e-10	2.53108e-08	92.0339	115.517	73.5728	37.7539	33.9262	35.4223
chr3:47585272-47782106	ENSG00000173473	NM_003074	SMARCC1	protein_coding	SWI/SNF related%2C matrix associated%2C actin dependent regulator of chromatin subfamily c member 1	1750.29	0.371209	0.0605357	6.13206	8.67501e-10	2.53527e-08	1471.67	1530.36	1568.92	1988.08	1894.84	2047.85
chr1:147155106-147172550	ENSG00000131791	NM_005399	PRKAB2	protein_coding	protein kinase AMP-activated non-catalytic subunit beta 2	254.76	-0.622802	0.101827	-6.11627	9.57906e-10	2.79156e-08	321.68	301.681	309.579	193.918	203.557	198.143
chr1:156243321-156248117	ENSG00000160781	NM_001272104, NM_001272105, NM_001272106, NM_001272107, NM_001272108, NM_001272109, NM_001272110, NM_001272111, NM_001272112, NM_001272113, NM_024897, NM_198406	PAQR6	protein_coding	progestin and adipoQ receptor family member 6	145.489	0.798008	0.130476	6.11611	9.5887e-10	2.79156e-08	102.552	101.197	105.104	164.744	202.301	197.036
chr12:114670254-114684164	ENSG00000135111	NM_005996, NM_016569	TBX3	protein_coding	T-box 3	515.825	0.48441	0.0792412	6.11311	9.77086e-10	2.83374e-08	432.121	404.787	447.169	614.358	594.336	602.178
chr8:22604632-22621514	ENSG00000158941	NM_021174	CCAR2	protein_coding	cell cycle and apoptosis regulator 2	330.739	0.568062	0.0929224	6.1133	9.75928e-10	2.83374e-08	268.213	255.856	267.537	376.681	393.292	422.853
chr19:47064187-47113752	ENSG00000130749	NM_015168	ZC3H4	protein_coding	zinc finger CCCH-type containing 4	1010.46	0.448416	0.0734029	6.10897	1.00275e-09	2.90263e-08	830.935	827.713	898.161	1216.7	1051.71	1237.57
chr6:13615327-13632739	ENSG00000225921	NM_016167	NOL7	protein_coding	nucleolar protein 7	180.364	0.722021	0.118208	6.10808	1.00838e-09	2.91337e-08	132.354	141.293	128.036	247.116	218.635	214.747
chr1:32775237-32818153	ENSG00000134684	NM_003680	YARS	protein_coding	tyrosyl-tRNA synthetase	1808.54	-0.367588	0.0602111	-6.10499	1.02806e-09	2.96459e-08	2046.66	1952.33	2124.05	1561.64	1549.3	1617.25
chr1:58780788-58784327	ENSG00000177606	NM_002228	JUN	protein_coding	Jun proto-oncogene%2C AP-1 transcription factor subunit	4641.8	-0.325154	0.0533093	-6.09939	1.06473e-09	3.06452e-08	5139	5137.16	5232.26	4208.7	3997.01	4136.66
chr11:130226677-130314686	ENSG00000196323	NM_001301099, NM_014155	ZBTB44	protein_coding	zinc finger and BTB domain containing 44	322.732	-0.601404	0.0986069	-6.099	1.06735e-09	3.06626e-08	399.69	426.745	347.798	242.826	252.562	266.774
chr19:1609290-1652605	ENSG00000071564	NM_001136139, NM_003200	TCF3	protein_coding	transcription factor 3	1035.46	0.441791	0.0725022	6.09348	1.10483e-09	3.16196e-08	844.959	911.725	869.496	1195.25	1090.66	1300.66
chr20:17941597-17968980	ENSG00000089006	NM_001282454, NM_014426, NM_152227	SNX5	protein_coding	sorting nexin 5	1003.07	-0.399766	0.0656046	-6.09356	1.10424e-09	3.16196e-08	1133.33	1140.85	1155.19	832.301	855.694	901.054
chr11:110174880-110296722	ENSG00000137710	NM_001260492, NM_001260493, NM_001260494, NM_001260495, NM_001260496, NM_002906	RDX	protein_coding	radixin	424.357	-0.525279	0.0862843	-6.08777	1.14495e-09	3.27065e-08	513.637	496.437	498.766	353.513	369.418	314.373
chr16:31180110-31194871	ENSG00000089280	NM_001170634, NM_001170937, NM_004960	FUS	protein_coding	FUS RNA binding protein	1640.63	0.351874	0.057839	6.08368	1.17456e-09	3.34893e-08	1433.98	1432.98	1450.43	1851.66	1810.65	1864.1
chr11:47269161-47330031	ENSG00000110514	NM_001135943, NM_001135944, NM_003682, NM_130470, NM_130471, NM_130472, NM_130473, NM_130474, NM_130475, NM_130476	MADD	protein_coding	MAP kinase activating death domain	489.554	-0.495771	0.0815022	-6.08291	1.18017e-09	3.35863e-08	579.375	581.404	563.739	406.712	429.732	376.362
chr12:113816738-113966371	ENSG00000122965	NM_001146698, NM_001146699, NM_016196	RBM19	protein_coding	RNA binding motif protein 19	298.506	0.601484	0.0989688	6.07751	1.22062e-09	3.46078e-08	221.758	265.403	216.896	355.23	363.136	368.613
chr11:123069865-123195281	ENSG00000166250	NM_024769	CLMP	protein_coding	CXADR like membrane protein	29.3084	-1.41513	0.232837	-6.07779	1.21849e-09	3.46078e-08	48.2082	42.0062	52.552	11.1546	7.53915	14.3903
chr3:126988594-127037392	ENSG00000114554	NM_032242	PLXNA1	protein_coding	plexin A1	945.807	0.432983	0.0712736	6.07493	1.24039e-09	3.51029e-08	784.48	794.299	826.499	1029.65	1055.48	1184.43
chr19:12737139-12748323	ENSG00000198356	NM_004317	ASNA1	protein_coding	arsA arsenite transporter%2C ATP-binding%2C homolog 1 (bacterial)	122.563	0.843957	0.139022	6.07068	1.27371e-09	3.59787e-08	83.2688	91.6498	80.2612	175.041	145.757	159.4
chr14:77457870-77469474	ENSG00000100591	NM_012111	AHSA1	protein_coding	activator of HSP90 ATPase activity 1	481.626	0.489439	0.0806473	6.06889	1.28799e-09	3.63017e-08	399.69	405.741	388.885	543.141	585.541	566.756
chr18:23506184-23586898	ENSG00000141458	NM_000271	NPC1	protein_coding	NPC intracellular cholesterol transporter 1	372.173	-0.546027	0.089975	-6.06865	1.28992e-09	3.63017e-08	461.923	447.748	420.416	283.154	315.388	304.41
chr19:19385826-19508931	ENSG00000167491	NM_001300946, NM_017660	GATAD2A	protein_coding	GATA zinc finger domain containing 2A	1122	0.414597	0.0683607	6.06484	1.32082e-09	3.71027e-08	919.463	1041.56	916.315	1278.48	1257.78	1318.37
chr16:70246778-70251930	ENSG00000223496	NM_058219	EXOSC6	protein_coding	exosome component 6	375.486	0.535577	0.0883713	6.06053	1.3567e-09	3.80402e-08	285.743	312.182	315.312	436.744	443.553	459.382
chr6:112070777-112087529	ENSG00000074935	NM_016262	TUBE1	protein_coding	tubulin epsilon 1	156.292	-0.762498	0.125994	-6.05184	1.43202e-09	4.0078e-08	184.944	210.986	202.564	110.687	106.805	121.764
chr3:12796472-12871916	ENSG00000144712	NM_001162499, NM_012298	CAND2	protein_coding	cullin associated and neddylation dissociated 2 (putative)	382.751	0.54356	0.0898679	6.04844	1.46256e-09	4.08576e-08	310.286	294.998	320.089	419.583	479.993	471.559
chr7:100092728-100101940	ENSG00000166508	NM_001278595, NM_005916, NM_182776	MCM7	protein_coding	minichromosome maintenance complex component 7	1849.41	0.362714	0.0599993	6.04531	1.49126e-09	4.1583e-08	1675.02	1540.86	1627.2	2079.89	2141.12	2032.35
chr11:43311963-43344529	ENSG00000166181	NM_001142930, NM_001142931, NM_006595	API5	protein_coding	apoptosis inhibitor 5	351.296	-0.591334	0.0978909	-6.04075	1.53404e-09	4.26975e-08	482.959	398.104	392.707	265.993	280.205	287.806
chr3:38165089-38255488	ENSG00000172939	NM_005109	OXSR1	protein_coding	oxidative stress responsive 1	355.324	0.549339	0.0909902	6.03734	1.56671e-09	4.35271e-08	285.743	282.587	290.469	415.293	399.575	458.276
chr6:26538405-26546254	ENSG00000182952	NM_006353	HMGN4	protein_coding	high mobility group nucleosomal binding domain 4	202.864	0.667787	0.110626	6.03644	1.5755e-09	4.36913e-08	156.896	154.659	150.967	244.542	258.844	251.277
chr2:232479827-232487828	ENSG00000171551	NM_001290787, NM_004826	ECEL1	protein_coding	endothelin converting enzyme like 1	45.7433	-1.24808	0.207107	-6.02629	1.67767e-09	4.644e-08	74.5036	63.9639	66.8843	18.8769	31.4131	18.8181
chr16:27459555-27549913	ENSG00000077235	NM_001286242, NM_001520	GTF3C1	protein_coding	general transcription factor IIIC subunit 1	1718.56	0.377325	0.0626559	6.02217	1.72093e-09	4.75508e-08	1511.11	1474.03	1491.52	1976.07	1811.91	2046.74
chr11:33542072-33674102	ENSG00000110427	NM_012194	KIAA1549L	protein_coding	KIAA1549 like	144.422	-0.789086	0.131131	-6.01754	1.7709e-09	4.88428e-08	165.661	197.62	193.965	99.5329	106.805	102.946
chr11:31369840-31431849	ENSG00000170946	NM_181706	DNAJC24	protein_coding	DnaJ heat shock protein family (Hsp40) member C24	97.6074	-0.973747	0.161913	-6.014	1.80997e-09	4.983e-08	110.441	153.704	136.635	72.0756	64.0828	48.7056
chr19:21082159-21125270	ENSG00000160352	NM_182515	ZNF714	protein_coding	zinc finger protein 714	253.066	-0.638707	0.106211	-6.01357	1.8148e-09	4.98726e-08	305.027	338.913	287.603	193.918	213.609	179.325
chr16:1770286-1771730	ENSG00000103024	NM_002513	NME3	protein_coding	NME/NM23 nucleoside diphosphate kinase 3	268.083	0.603783	0.100544	6.00519	1.91109e-09	5.24238e-08	207.734	201.439	222.629	323.482	307.849	345.367
chr3:52254421-52288020	ENSG00000164091	NM_025222	WDR82	protein_coding	WD repeat domain 82	534.629	0.472069	0.0786219	6.00429	1.92166e-09	5.26188e-08	455.787	430.563	449.08	598.914	654.65	618.783
chr3:51662693-51704323	ENSG00000164081	NM_001129884, NM_001243725, NM_001243726, NM_001243727, NM_001278195, NM_015926	TEX264	protein_coding	testis expressed 264	240.287	0.627875	0.104581	6.00371	1.92861e-09	5.26648e-08	184.944	172.798	201.608	290.876	291.514	299.982
chr17:7856685-7885238	ENSG00000183011	NM_032356	NAA38	protein_coding	N(alpha)-acetyltransferase 38%2C NatC auxiliary subunit	262.465	0.626798	0.104404	6.00357	1.93027e-09	5.26648e-08	214.746	188.073	206.386	292.592	353.084	319.907
chr2:96274336-96305515	ENSG00000144028	NM_014014	SNRNP200	protein_coding	small nuclear ribonucleoprotein U5 subunit 200	2678.86	0.342012	0.0569729	6.00307	1.93625e-09	5.27333e-08	2410.41	2364.76	2297.95	2892.46	3101.1	3006.46
chr11:32387775-32435630	ENSG00000184937	NM_000378, NM_001198551, NM_001198552, NM_024424, NM_024426	WT1	protein_coding	Wilms tumor 1	52.6922	-1.20188	0.200256	-6.00175	1.95207e-09	5.30692e-08	85.8983	61.0999	85.9941	22.3091	27.6436	33.2084
chr19:4472287-4502211	ENSG00000167674	NM_001001520, NM_032631	HDGFL2	protein_coding	HDGF like 2	742.618	0.4675	0.0779066	6.00077	1.96378e-09	5.32922e-08	559.216	626.274	676.487	844.314	840.615	908.802
chr11:117144267-117176894	ENSG00000168092	NM_001184746, NM_001184747, NM_001184748, NM_002572	PAFAH1B2	protein_coding	platelet activating factor acetylhydrolase 1b catalytic subunit 2	365.47	-0.530171	0.0883897	-5.99811	1.99626e-09	5.40769e-08	432.998	433.427	435.704	301.173	302.823	286.699
chr8:144082590-144086216	ENSG00000197858	NM_003801	GPAA1	protein_coding	glycosylphosphatidylinositol anchor attachment 1	322.315	0.58469	0.0974992	5.99687	2.01158e-09	5.43949e-08	281.361	241.536	241.739	365.526	381.984	421.746
chr1:1471769-1497848	ENSG00000160072	NM_031921	ATAD3B	protein_coding	ATPase family%2C AAA domain containing 3B	455.217	0.55997	0.0934142	5.99448	2.04135e-09	5.50646e-08	397.061	306.454	388.885	515.684	583.028	540.19
chr10:102152176-102163871	ENSG00000166197	NM_001284388, NM_001284389, NM_004741	NOLC1	protein_coding	nucleolar and coiled-body phosphoprotein 1	1072.32	0.41081	0.0685333	5.9943	2.04359e-09	5.50646e-08	926.475	884.994	944.024	1258.75	1133.39	1286.27
chr13:80335976-80340951	ENSG00000136158	NM_005842	SPRY2	protein_coding	sprouty RTK signaling antagonist 2	96.2055	-0.942543	0.157472	-5.98547	2.15771e-09	5.80367e-08	130.601	114.562	144.279	61.7791	72.8785	53.1334
chr22:38861450-38872314	ENSG00000183741	NM_014292	CBX6	protein_coding	chromobox 6	898.778	0.414399	0.0692993	5.97984	2.23354e-09	5.99702e-08	759.061	745.61	801.656	1057.11	968.781	1060.45
chr7:100148907-100155944	ENSG00000188186	NM_001008395	LAMTOR4	protein_coding	late endosomal/lysosomal adaptor%2C MAPK and MTOR activator 4	219.644	0.656805	0.109871	5.97797	2.25928e-09	6.05544e-08	169.167	162.297	171.033	244.542	285.231	285.592
chr13:75284665-75482114	ENSG00000136111	NM_001286658, NM_001286659, NM_014832	TBC1D4	protein_coding	TBC1 domain family member 4	796.079	-0.43106	0.0722459	-5.96657	2.42299e-09	6.48279e-08	960.659	909.816	876.185	646.106	716.219	667.488
chr20:46060985-46089952	ENSG00000124160	NM_020967	NCOA5	protein_coding	nuclear receptor coactivator 5	171.766	0.712151	0.119426	5.96309	2.4751e-09	6.60068e-08	128.847	132.701	122.303	226.523	201.044	219.175
chr16:21597218-21657473	ENSG00000197006	NM_001077180, NM_001288659, NM_001288660, NM_016025	METTL9	protein_coding	methyltransferase like 9	264.503	-0.616507	0.103388	-5.96305	2.47574e-09	6.60068e-08	332.199	294.998	341.11	205.072	192.248	221.389
chr11:134224645-134247792	ENSG00000151502	NM_052875	VPS26B	protein_coding	VPS26%2C retromer complex component B	265.112	-0.601293	0.100896	-5.95954	2.52945e-09	6.73207e-08	304.15	331.276	330.6	211.936	212.353	200.357
chr1:1401908-1407313	ENSG00000242485	NM_017971	MRPL20	protein_coding	mitochondrial ribosomal protein L20	237.598	0.621531	0.104313	5.95835	2.54792e-09	6.76936e-08	185.821	178.526	191.098	303.747	285.231	281.164
chr10:100987367-100994401	ENSG00000107815	NM_001163812, NM_001163813, NM_001163814, NM_021830	TWNK	protein_coding	twinkle mtDNA helicase	303.18	0.575161	0.0965748	5.9556	2.59118e-09	6.87228e-08	246.3	219.578	257.027	356.946	379.471	359.757
chr19:35629030-35637686	ENSG00000126254	NM_024321	RBM42	protein_coding	RNA binding motif protein 42	337.525	0.576397	0.0967943	5.95487	2.60282e-09	6.89113e-08	279.608	247.264	276.137	363.81	422.192	436.137
chr19:3094410-3124004	ENSG00000088256	NM_002067	GNA11	protein_coding	G protein subunit alpha 11	334.561	0.568253	0.0954657	5.95243	2.64192e-09	6.96204e-08	293.632	259.675	246.516	398.132	429.732	379.682
chr11:125625136-125676255	ENSG00000149554	NM_001114121, NM_001114122, NM_001244846, NM_001274	CHEK1	protein_coding	checkpoint kinase 1	232.308	-0.630376	0.105904	-5.95234	2.64335e-09	6.96204e-08	272.596	296.907	284.736	183.621	182.196	173.79
chr2:132671799-133568463	ENSG00000176771	NM_207363, NM_207481	NCKAP5	protein_coding	NCK associated protein 5	41.8961	-1.26388	0.212318	-5.95276	2.63658e-09	6.96204e-08	63.9855	74.4655	52.552	21.4511	20.1044	18.8181
chr11:68754620-68844410	ENSG00000110090	NM_001031847, NM_001876	CPT1A	protein_coding	carnitine palmitoyltransferase 1A	191.873	-0.690367	0.116053	-5.94872	2.70255e-09	7.10497e-08	220.005	246.309	251.294	136.429	153.296	143.903
chr8:103483398-103501676	ENSG00000253477	-	AC012213.1	antisense_RNA	---	15.134	1.50023	0.252206	5.94845	2.70697e-09	7.10497e-08	1.75303	1.90937	4.77745	24.0252	25.1305	33.2084
chr3:98795941-98901689	ENSG00000057019	NM_080927	DCBLD2	protein_coding	discoidin%2C CUB and LCCL domain containing 2	237.998	0.625211	0.105149	5.94598	2.74811e-09	7.20053e-08	197.216	188.073	169.122	296.025	295.283	282.271
chr1:203626561-203744081	ENSG00000058668	NM_001001396, NM_001684	ATP2B4	protein_coding	ATPase plasma membrane Ca2+ transporting 4	405.157	0.512029	0.086183	5.94118	2.8297e-09	7.40155e-08	340.087	344.642	311.49	490.8	462.401	481.521
chr11:108121516-108147776	ENSG00000075239	NM_000019	ACAT1	protein_coding	acetyl-CoA acetyltransferase 1	253.297	-0.621466	0.104608	-5.9409	2.83462e-09	7.40167e-08	333.075	284.496	309.579	187.911	201.044	203.678
chr6:31268749-31272130	ENSG00000204525	NM_002117	HLA-C	protein_coding	major histocompatibility complex%2C class I%2C C	854.69	0.405179	0.0682157	5.93967	2.85596e-09	7.4446e-08	766.073	716.969	716.618	980.743	953.703	994.037
chr8:93729356-93741017	ENSG00000183808	NM_203390	RBM12B	protein_coding	RNA binding motif protein 12B	311.678	-0.563338	0.0948667	-5.9382	2.88162e-09	7.49863e-08	370.765	368.509	381.241	233.388	253.818	262.346
chr17:41688885-41692668	ENSG00000173812	NM_005801	EIF1	protein_coding	eukaryotic translation initiation factor 1	1291.47	-0.392428	0.0661648	-5.93107	3.00969e-09	7.81368e-08	1455.89	1435.85	1515.41	1138.62	1173.59	1029.46
chr9:92711363-92764812	ENSG00000185963	NM_001003800, NM_015250	BICD2	protein_coding	BICD cargo adaptor 2	563.753	0.453258	0.0764233	5.93089	3.01297e-09	7.81368e-08	461.923	476.388	484.434	664.983	629.519	665.274
chr22:38468062-38483447	ENSG00000100196	NM_006855, NM_016657	KDELR3	protein_coding	KDEL endoplasmic reticulum protein retention receptor 3	36.7559	-1.3017	0.219708	-5.92467	3.12917e-09	8.10119e-08	56.9734	50.5983	63.0624	18.8769	18.8479	12.1764
chr19:49906825-49929763	ENSG00000213024	NM_001193357, NM_012346, NM_016553, NM_153718, NM_153719	NUP62	protein_coding	nucleoporin 62	627.798	0.475973	0.0803592	5.92307	3.15986e-09	8.16672e-08	510.131	559.446	499.721	749.071	664.702	783.718
chr12:120461668-120469793	ENSG00000111786	NM_003769	SRSF9	protein_coding	serine and arginine rich splicing factor 9	582.556	0.447599	0.0755792	5.92225	3.17569e-09	8.1937e-08	502.242	472.569	496.855	668.415	691.089	664.167
chr9:69709522-69759959	ENSG00000188647	NM_001099666	PTAR1	protein_coding	protein prenyltransferase alpha subunit repeat containing 1	423.256	-0.569865	0.0962309	-5.92185	3.18342e-09	8.19973e-08	540.809	531.76	452.902	342.359	379.471	292.234
chr1:228007051-228061260	ENSG00000154342	NM_033131	WNT3A	protein_coding	Wnt family member 3A	70.2158	-1.04348	0.176244	-5.92069	3.20584e-09	8.24351e-08	85.8983	104.061	105.104	42.0441	37.6958	46.4917
chr1:16985958-17011928	ENSG00000159363	NM_001141973, NM_001141974, NM_022089	ATP13A2	protein_coding	ATPase 13A2	482.798	0.524821	0.0886963	5.91705	3.27765e-09	8.41392e-08	391.802	348.46	437.615	546.573	614.441	557.901
chr11:62856102-62888875	ENSG00000168003	NM_001012662, NM_001012664, NM_001013251, NM_002394	SLC3A2	protein_coding	solute carrier family 3 member 2	696.915	-0.479313	0.0811091	-5.90949	3.43173e-09	8.79461e-08	873.007	716.014	855.164	590.333	578.002	568.97
chr5:179862066-179907859	ENSG00000197226	NM_015043, NM_198868	TBC1D9B	protein_coding	TBC1 domain family member 9B	1653.24	0.357001	0.0604228	5.90837	3.45501e-09	8.83935e-08	1455.01	1431.07	1451.39	1767.57	1904.89	1909.48
chr1:26317957-26320523	ENSG00000169442	NM_001803	CD52	protein_coding	CD52 molecule	12.5767	1.4792	0.250458	5.90598	3.50552e-09	8.95352e-08	2.62954	0	0.95549	28.3154	12.5653	30.9945
chr8:143597835-143603224	ENSG00000179886	NM_032862	TIGD5	protein_coding	tigger transposable element derived 5	224.429	0.646917	0.109545	5.90549	3.51594e-09	8.96507e-08	166.538	167.07	185.365	303.747	262.614	261.239
chr18:32091855-32131561	ENSG00000134758	NM_001191324, NM_016271, NM_198128	RNF138	protein_coding	ring finger protein 138	258.909	-0.62787	0.106463	-5.89755	3.68943e-09	9.38099e-08	301.521	338.913	310.534	208.504	222.405	171.577
chr22:31676256-31750140	ENSG00000183530	NM_173566	PRR14L	protein_coding	proline rich 14 like	1075.01	-0.399773	0.0677903	-5.89719	3.69739e-09	9.38099e-08	1192.06	1292.64	1193.41	914.673	882.081	975.219
chr20:21499261-21502934	ENSG00000278041	-	AL133325.3	lincRNA	---	161.216	-0.740216	0.12552	-5.89718	3.69758e-09	9.38099e-08	222.634	206.212	183.454	113.262	124.396	117.336
chr12:6828410-6839851	ENSG00000110811	NM_014262	P3H3	protein_coding	prolyl 3-hydroxylase 3	416.89	0.513138	0.0870327	5.89592	3.72598e-09	9.43728e-08	338.334	332.231	351.62	455.621	498.84	524.692
chrMT:14747-15887	ENSG00000198727	-	MT-CYB	protein_coding	mitochondrially encoded cytochrome b	19066	-0.374134	0.0634858	-5.8932	3.78798e-09	9.57836e-08	21067	22907.7	20718.9	16844.2	16548.4	16309.7
chr4:1249300-1288291	ENSG00000196810	-	CTBP1-AS2	antisense_RNA	CTBP1 antisense RNA 2 (head to head)	142.518	0.77074	0.13082	5.89162	3.82421e-09	9.65391e-08	92.9104	105.015	110.837	191.343	164.605	190.395
chr3:108160812-108222570	ENSG00000114446	NM_018010	IFT57	protein_coding	intraflagellar transport 57	282.149	0.586784	0.0996276	5.88978	3.86721e-09	9.74626e-08	234.029	206.212	230.273	363.81	334.236	324.335
chr3:46921726-46982010	ENSG00000160799	NM_001277074, NM_144716	CCDC12	protein_coding	coiled-coil domain containing 12	214.728	0.637557	0.108259	5.88919	3.88095e-09	9.7647e-08	163.908	172.798	160.522	259.987	258.844	272.309
chr3:57556276-57566844	ENSG00000174840	NM_177966	PDE12	protein_coding	phosphodiesterase 12	312.79	0.556063	0.0944342	5.88837	3.9003e-09	9.79717e-08	262.954	243.445	247.472	393.841	368.162	360.864
chr19:52190039-52229533	ENSG00000105568	NM_014225	PPP2R1A	protein_coding	protein phosphatase 2 scaffold subunit Aalpha	834.236	0.420878	0.0714908	5.88716	3.92881e-09	9.85249e-08	689.816	696.921	748.149	980.743	894.646	995.144
chr16:684622-690444	ENSG00000127580	NM_032259	WDR24	protein_coding	WD repeat domain 24	171.741	0.70667	0.120046	5.88667	3.94057e-09	9.86571e-08	134.107	135.565	113.703	210.22	219.892	216.961
chr11:72223701-72239105	ENSG00000165458	NM_001567	INPPL1	protein_coding	inositol polyphosphate phosphatase like 1	884	-0.392674	0.0667104	-5.88625	3.95064e-09	9.87465e-08	1015.88	1007.19	994.665	764.516	741.35	780.397
chr11:63681446-63759891	ENSG00000133318	NM_001265589, NM_001265590, NM_001265591, NM_006054, NM_201428, NM_201429, NM_201430	RTN3	protein_coding	reticulon 3	410.096	-0.534219	0.0908007	-5.88342	4.01876e-09	1.00284e-07	491.724	481.162	486.345	289.16	356.853	355.33
chr6:26103876-26104310	ENSG00000197061	NM_003542	HIST1H4C	protein_coding	histone cluster 1 H4 family member c	402.409	0.554297	0.0942416	5.88166	4.06168e-09	1.01189e-07	364.63	302.635	302.89	519.974	483.762	440.564
chr5:138465490-138469315	ENSG00000120738	NM_001964	EGR1	protein_coding	early growth response 1	72.8224	1.13173	0.192626	5.87525	4.22211e-09	1.05014e-07	37.6901	35.3234	48.73	127.848	123.139	64.2029
chr19:45883607-45886170	ENSG00000170604	NM_015649	IRF2BP1	protein_coding	interferon regulatory factor 2 binding protein 1	475.52	0.474721	0.0808336	5.87282	4.28456e-09	1.06393e-07	390.925	382.829	413.727	545.715	555.384	564.542
chr1:11980181-12013514	ENSG00000116688	NM_001127660, NM_014874	MFN2	protein_coding	mitofusin 2	879.368	0.389676	0.0664612	5.86322	4.53979e-09	1.12547e-07	761.69	758.021	758.659	1020.21	1000.19	977.433
chr17:45393902-45434421	ENSG00000159314	NM_001282290, NM_174919, NM_199282	ARHGAP27	protein_coding	Rho GTPase activating protein 27	90.1717	0.915043	0.156164	5.85951	4.64246e-09	1.14905e-07	61.3559	56.3265	60.1959	114.12	120.626	128.406
chr7:76397518-76442071	ENSG00000188372	NM_001110354, NM_007155	ZP3	protein_coding	zona pellucida glycoprotein 3	13.9041	-1.47691	0.252207	-5.85596	4.74261e-09	1.17193e-07	30.678	21.0031	25.7982	3.43217	2.51305	0
chr15:40439721-40468242	ENSG00000140320	NM_001301132, NM_014952	BAHD1	protein_coding	bromo adjacent homology domain containing 1	227.843	0.626581	0.107036	5.85394	4.80068e-09	1.18435e-07	178.809	161.342	190.143	281.438	285.231	270.095
chr19:48445773-48457022	ENSG00000105447	NM_031485	GRWD1	protein_coding	glutamate rich WD repeat containing 1	460.319	0.501884	0.0857482	5.85299	4.82815e-09	1.1892e-07	340.087	409.56	387.929	555.153	528.997	540.19
chr8:143603913-143609773	ENSG00000104524	NM_023078	PYCR3	protein_coding	pyrroline-5-carboxylate reductase 3	234.341	0.625916	0.106945	5.85267	4.83746e-09	1.18956e-07	196.339	178.526	170.077	274.574	277.692	308.838
chr17:81245000-81295547	ENSG00000157637	NM_001037984, NM_138570	SLC38A10	protein_coding	solute carrier family 38 member 10	385.531	0.53943	0.0921991	5.85071	4.89473e-09	1.2017e-07	331.322	269.221	334.422	457.337	454.862	466.024
chr3:170864875-170870483	ENSG00000163584	NM_001099645	RPL22L1	protein_coding	ribosomal protein L22 like 1	78.2179	-0.980712	0.167848	-5.84287	5.13075e-09	1.25761e-07	110.441	110.744	101.282	55.7728	49.0045	42.0639
chr12:6852128-6866632	ENSG00000111667	NM_001098536, NM_003481	USP5	protein_coding	ubiquitin specific peptidase 5	368.869	0.519583	0.0889775	5.83948	5.23628e-09	1.28141e-07	292.755	287.36	322.956	435.028	442.297	432.816
chr1:16740273-16972979	ENSG00000058453	NM_014675	CROCC	protein_coding	ciliary rootlet coiled-coil%2C rootletin	226.873	0.654085	0.112032	5.83836	5.27182e-09	1.28804e-07	176.179	158.478	184.41	244.542	296.54	301.089
chr4:13568738-13627723	ENSG00000038219	NM_148894	BOD1L1	protein_coding	biorientation of chromosomes in cell division 1 like 1	800.594	0.418988	0.0718661	5.83013	5.53858e-09	1.35104e-07	660.015	685.464	705.152	945.563	853.181	954.187
chr19:16829400-16880353	ENSG00000127511	NM_001297595, NM_001297597, NM_015260	SIN3B	protein_coding	SIN3 transcription regulator family member B	678.343	0.430724	0.073888	5.82942	5.56208e-09	1.3546e-07	573.24	552.763	600.048	753.361	771.506	819.14
chr20:5114953-5126626	ENSG00000132646	NM_002592, NM_182649	PCNA	protein_coding	proliferating cell nuclear antigen	841.232	0.432876	0.0744482	5.81446	6.08297e-09	1.47909e-07	766.949	645.368	726.173	979.026	998.937	930.941
chr17:82023302-82031151	ENSG00000169683	NM_144999	LRRC45	protein_coding	leucine rich repeat containing 45	431.154	0.506681	0.0871731	5.81235	6.16002e-09	1.49543e-07	345.346	338.913	375.508	467.633	531.51	528.013
chr16:722582-726954	ENSG00000162004	NM_001031737	CCDC78	protein_coding	coiled-coil domain containing 78	133.506	0.787963	0.135582	5.81171	6.18378e-09	1.4988e-07	94.6635	83.0577	107.015	159.596	169.631	187.074
chr14:99500180-99604026	ENSG00000205476	NM_001144995	CCDC85C	protein_coding	coiled-coil domain containing 85C	443.275	0.490242	0.0844387	5.80589	6.40258e-09	1.54936e-07	381.283	346.551	369.775	491.658	539.049	531.334
chr9:70384597-70414624	ENSG00000119138	NM_001206	KLF9	protein_coding	Kruppel like factor 9	414.433	-0.492683	0.0849471	-5.79988	6.63626e-09	1.60336e-07	487.341	480.207	492.078	335.495	331.723	359.757
chr8:48917768-48921740	ENSG00000019549	NM_003068	SNAI2	protein_coding	snail family transcriptional repressor 2	228.411	0.680822	0.117456	5.79641	6.775e-09	1.63169e-07	152.513	193.801	172.944	327.772	277.692	245.742
chr12:121804180-121832584	ENSG00000139718	NM_015048	SETD1B	protein_coding	SET domain containing 1B	623.708	0.439609	0.0758395	5.79658	6.76819e-09	1.63169e-07	525.908	517.44	539.852	735.342	670.984	752.723
chr16:70687439-70801161	ENSG00000103043	NM_018052	VAC14	protein_coding	Vac14%2C PIKFYVE complex component	324.305	0.575451	0.0994324	5.78735	7.15038e-09	1.71771e-07	255.942	274.95	240.784	344.933	400.832	428.388
chr16:715115-719655	ENSG00000103260	NM_024042	METRN	protein_coding	meteorin%2C glial cell differentiation regulator	174.255	0.692611	0.119679	5.78725	7.15479e-09	1.71771e-07	119.206	144.158	128.991	212.795	212.353	228.031
chr10:75233969-75236030	ENSG00000165644	NM_144589	COMTD1	protein_coding	catechol-O-methyltransferase domain containing 1	164.116	0.702309	0.121412	5.7845	7.27302e-09	1.74335e-07	129.724	118.381	118.481	197.35	214.866	205.892
chrMT:14149-14673	ENSG00000198695	-	MT-ND6	protein_coding	mitochondrially encoded NADH:ubiquinone oxidoreductase core subunit 6	6899.91	-0.349482	0.0604214	-5.78407	7.29159e-09	1.74504e-07	7561.68	8176.88	7494.87	6301.46	6084.09	5780.47
chr12:53268299-53293643	ENSG00000135476	NM_012291	ESPL1	protein_coding	extra spindle pole bodies like 1%2C separase	895.675	0.406389	0.0703089	5.78005	7.46796e-09	1.78444e-07	801.133	705.513	796.879	1037.37	1020.3	1012.86
chr19:16517889-16542530	ENSG00000085872	NM_006387	CHERP	protein_coding	calcium homeostasis endoplasmic reticulum protein	843.213	0.430251	0.0744958	5.7755	7.67232e-09	1.8304e-07	664.397	775.205	708.974	976.452	914.75	1019.5
chr11:33075566-33076460	ENSG00000213713	-	PIGCP1	processed_pseudogene	phosphatidylinositol glycan anchor biosynthesis class C pseudogene 1	45.8526	-1.17509	0.203625	-5.77087	7.88633e-09	1.87556e-07	73.6271	63.9639	64.9733	24.0252	26.387	22.1389
chr6:33299694-33314387	ENSG00000231925	NM_003190, NM_172208, NM_172209	TAPBP	protein_coding	TAP binding protein	264.875	-0.591436	0.102486	-5.77088	7.88596e-09	1.87556e-07	303.274	326.503	334.422	226.523	204.814	193.716
chrX:73820651-73852753	ENSG00000229807	-	XIST	lincRNA	X inactive specific transcript (non-protein coding)	68507.9	-0.504084	0.0873692	-5.76958	7.94673e-09	1.88698e-07	79621.6	88191	74367.7	58557.1	55509.5	54800.5
chr17:44319625-44324870	ENSG00000013306	NM_001143780, NM_016016	SLC25A39	protein_coding	solute carrier family 25 member 39	905.03	0.392199	0.0680141	5.76645	8.09611e-09	1.91945e-07	800.257	747.519	794.012	1028.79	991.398	1068.2
chr8:120059780-120372036	ENSG00000187955	NM_021110	COL14A1	protein_coding	collagen type XIV alpha 1 chain	104.257	-0.851838	0.147741	-5.76576	8.12888e-09	1.92421e-07	138.489	129.837	143.324	73.7917	70.3654	69.7376
chrX:135520643-135582510	ENSG00000165359	NM_182540	INTS6L	protein_coding	integrator complex subunit 6 like	259.657	-0.596841	0.103581	-5.76204	8.31009e-09	1.96405e-07	322.557	323.638	300.979	219.659	179.683	211.427
chr3:11556070-11771350	ENSG00000144560	NM_001128219, NM_001128220, NM_001128221, NM_001284390, NM_001284391, NM_014667	VGLL4	protein_coding	vestigial like family member 4	202.422	0.660223	0.11468	5.7571	8.5573e-09	2.01621e-07	151.637	171.843	138.546	231.671	265.127	255.704
chr3:42013802-42225889	ENSG00000182606	NM_001042646, NM_001265608, NM_001265609, NM_001265610, NM_014965	TRAK1	protein_coding	trafficking kinesin protein 1	521.765	0.460291	0.0799492	5.75729	8.5474e-09	2.01621e-07	445.269	433.427	432.837	599.772	571.719	647.563
chr19:7830233-7864976	ENSG00000142459	NM_001159944, NM_145245	EVI5L	protein_coding	ecotropic viral integration site 5 like	202.023	0.663778	0.115307	5.75661	8.58203e-09	2.0189e-07	156.019	132.701	171.988	236.82	250.048	264.56
chr19:1815246-1848463	ENSG00000079313	NM_020695	REXO1	protein_coding	RNA exonuclease 1 homolog	421.49	0.512698	0.0890699	5.75613	8.60646e-09	2.02152e-07	346.223	326.503	363.086	498.523	451.093	543.51
chr7:101815904-102283957	ENSG00000257923	NM_001202543, NM_001202544, NM_001202545, NM_001202546, NM_001913, NM_181500, NM_181552	CUX1	protein_coding	cut like homeobox 1	934.235	0.407706	0.0708865	5.75153	8.84391e-09	2.07409e-07	785.356	763.749	853.253	1064.83	1010.25	1127.98
chr11:129863636-129895590	ENSG00000170322	NM_001143835, NM_006165	NFRKB	protein_coding	nuclear factor related to kappaB binding protein	570.591	-0.459071	0.0798279	-5.75076	8.88454e-09	2.08041e-07	681.927	639.639	666.932	461.627	449.836	523.585
chr6:30571376-30597179	ENSG00000204574	NM_001025091, NM_001090	ABCF1	protein_coding	ATP binding cassette subfamily F member 1	596.096	-0.449921	0.078248	-5.74993	8.928e-09	2.08737e-07	671.409	671.144	728.084	476.214	495.071	534.655
chr22:17628855-17730855	ENSG00000099968	NM_001270726, NM_001270727, NM_001270728, NM_001270729, NM_001270730, NM_001270731, NM_001270732, NM_001270733, NM_001270733, NM_001270733, NM_001270733, NM_001270733, NM_001270734, NM_001270735, NM_015367	BCL2L13	protein_coding	BCL2 like 13	461.353	-0.469022	0.0816095	-5.74715	9.0761e-09	2.11873e-07	537.303	545.126	531.253	385.261	370.675	398.5
chr8:144517992-144525178	ENSG00000160959	NM_001272036, NM_014665	LRRC14	protein_coding	leucine rich repeat containing 14	341.131	0.560676	0.0976266	5.74307	9.29767e-09	2.16713e-07	272.596	272.085	276.137	420.441	350.571	454.955
chr1:1280436-1292029	ENSG00000162572	NM_001130413	SCNN1D	protein_coding	sodium channel epithelial 1 delta subunit	216.707	0.625175	0.10888	5.74188	9.36318e-09	2.17905e-07	170.044	160.387	172.944	247.974	277.692	271.202
chr19:2785460-2815807	ENSG00000172009	NM_003249	THOP1	protein_coding	thimet oligopeptidase 1	684.454	0.416425	0.0725522	5.73967	9.48635e-09	2.20434e-07	579.375	613.863	559.917	786.825	775.276	791.466
chr3:38138478-38143022	ENSG00000172936	NM_001172566, NM_001172567, NM_001172568, NM_001172569, NM_002468	MYD88	protein_coding	myeloid differentiation primary response 88	22.4388	-1.39941	0.244084	-5.73329	9.84985e-09	2.28532e-07	39.4431	33.414	39.1751	6.86434	11.3087	4.42778
chr20:20368121-20370949	ENSG00000173404	NM_002196	INSM1	protein_coding	INSM transcriptional repressor 1	89.8814	-0.923758	0.161199	-5.73053	1.00117e-08	2.31933e-07	108.688	140.339	113.703	54.9147	64.0828	57.5612
chr1:3778558-3796504	ENSG00000130764	NM_020710	LRRC47	protein_coding	leucine rich repeat containing 47	400.19	0.495141	0.0864096	5.73016	1.00337e-08	2.32089e-07	336.581	337.004	317.223	472.781	446.066	491.484
chr6:28903002-28923989	ENSG00000204713	NM_006510	TRIM27	protein_coding	tripartite motif containing 27	508.168	0.46565	0.0813088	5.72693	1.02263e-08	2.36185e-07	414.591	440.11	421.371	614.358	545.332	613.248
chr11:115169218-115504957	ENSG00000182985	NM_001098517, NM_001301043, NM_001301044, NM_001301045, NM_014333	CADM1	protein_coding	cell adhesion molecule 1	311.771	-0.539685	0.0942875	-5.72382	1.04153e-08	2.40184e-07	367.259	379.01	367.864	252.264	265.127	239.1
chr1:171781664-171814023	ENSG00000010165	NM_001007239, NM_014955, NM_015935	METTL13	protein_coding	methyltransferase like 13	276.339	0.592597	0.103593	5.72042	1.06259e-08	2.4467e-07	245.424	208.122	199.697	331.204	311.618	361.971
chr20:36777442-36863686	ENSG00000149639	NM_080627, NM_199181	SOGA1	protein_coding	suppressor of glucose%2C autophagy associated 1	735.789	0.40943	0.0715864	5.71938	1.0691e-08	2.45797e-07	639.855	649.186	601.959	862.333	807.946	853.455
chr1:109213918-109238169	ENSG00000031698	NM_006513	SARS	protein_coding	seryl-tRNA synthetase	928.897	-0.374067	0.0654069	-5.71908	1.07102e-08	2.45866e-07	1051.82	1038.7	1061.55	809.134	812.972	799.215
chr1:1216908-1232031	ENSG00000078808	NM_016176, NM_016547	SDF4	protein_coding	stromal cell derived factor 4	567.271	0.434305	0.0759515	5.71819	1.07664e-08	2.46784e-07	479.453	496.437	466.279	661.551	644.597	655.312
chr16:30761745-30776307	ENSG00000103549	NM_001207033, NM_001207034, NM_001286572, NM_014771	RNF40	protein_coding	ring finger protein 40	1031.23	0.38507	0.0673502	5.71744	1.08143e-08	2.47506e-07	892.291	901.223	882.873	1156.64	1105.74	1248.63
chr21:43789513-43805293	ENSG00000160214	NM_003683	RRP1	protein_coding	ribosomal RNA processing 1	481.148	0.456639	0.0798756	5.71688	1.08499e-08	2.4795e-07	397.937	400.013	412.772	549.147	559.154	567.863
chr19:10701430-10713437	ENSG00000213339	NM_031209	QTRT1	protein_coding	queuine tRNA-ribosyltransferase catalytic subunit 1	205.946	0.647348	0.11327	5.7151	1.09638e-08	2.50175e-07	160.402	158.478	154.789	237.678	238.74	285.592
chr16:30423619-30430075	ENSG00000179958	NM_024096	DCTPP1	protein_coding	dCTP pyrophosphatase 1	275.702	0.606096	0.10615	5.70981	1.13103e-08	2.57696e-07	215.622	246.309	186.321	333.779	309.105	363.078
chr19:55675226-55709858	ENSG00000063245	NM_001130071, NM_001130072, NM_013333	EPN1	protein_coding	epsin 1	882.076	0.391572	0.0685875	5.70908	1.13591e-08	2.58419e-07	741.53	756.111	785.413	989.323	966.268	1053.81
chr11:122655675-122814473	ENSG00000154127	NM_032873	UBASH3B	protein_coding	ubiquitin associated and SH3 domain containing B	54.9263	-1.09464	0.19188	-5.70479	1.16485e-08	2.64607e-07	78.8862	85.9217	70.7063	28.3154	31.4131	34.3153
chr19:1573596-1592801	ENSG00000071655	NM_001281453, NM_001281454	MBD3	protein_coding	methyl-CpG binding domain protein 3	831.643	0.404411	0.0709124	5.70297	1.17741e-08	2.67061e-07	675.792	754.202	709.929	914.673	951.19	984.075
chr19:1941149-1981338	ENSG00000133275	NM_001319	CSNK1G2	protein_coding	casein kinase 1 gamma 2	656.312	0.438911	0.0769975	5.70032	1.1958e-08	2.70828e-07	541.685	541.307	583.805	782.535	694.858	793.68
chr7:30594681-30634033	ENSG00000106105	NM_002047	GARS	protein_coding	glycyl-tRNA synthetase	953.752	-0.386162	0.0678012	-5.6955	1.23014e-08	2.7819e-07	1129.83	1030.11	1090.21	848.604	807.946	815.819
chr11:88293592-88337787	ENSG00000109861	NM_001114173, NM_001814, NM_148170	CTSC	protein_coding	cathepsin C	146.895	-0.730316	0.128306	-5.69197	1.25583e-08	2.8358e-07	182.315	182.345	193.009	110.687	115.6	97.4112
chr2:112645857-112663827	ENSG00000144136	NM_005415	SLC20A1	protein_coding	solute carrier family 20 member 1	727.276	0.406103	0.071382	5.68916	1.27666e-08	2.87854e-07	637.225	621.5	613.425	868.339	802.92	820.247
chr15:97960698-97973838	ENSG00000140450	NM_183376	ARRDC4	protein_coding	arrestin domain containing 4	106.534	-0.851147	0.149678	-5.68652	1.29656e-08	2.91909e-07	131.477	127.928	161.478	73.7917	70.3654	74.1654
chr3:53812335-53846390	ENSG00000016391	NM_018397	CHDH	protein_coding	choline dehydrogenase	191.506	0.662605	0.116651	5.68023	1.34514e-08	3.02398e-07	142.872	157.523	135.68	214.511	253.818	244.635
chr11:65333754-65353249	ENSG00000133884	NM_006268	DPF2	protein_coding	double PHD fingers 2	377.702	-0.50047	0.0881166	-5.67964	1.34981e-08	3.03e-07	432.998	439.155	461.502	302.889	305.336	324.335
chr16:67229387-67247658	ENSG00000135723	NM_013241	FHOD1	protein_coding	formin homology 2 domain containing 1	421.564	0.489893	0.0863636	5.67245	1.40768e-08	3.15524e-07	335.705	359.917	348.754	461.627	497.584	525.799
chr8:144355431-144359376	ENSG00000182325	NM_012162, NM_024555	FBXL6	protein_coding	F-box and leucine rich repeat protein 6	122.398	0.781392	0.137763	5.67202	1.41126e-08	3.15861e-07	85.8983	91.6498	84.0831	147.583	155.809	169.363
chr4:3506376-3532559	ENSG00000163956	NM_002337	LRPAP1	protein_coding	LDL receptor related protein associated protein 1	530.786	0.485858	0.0857046	5.66898	1.43651e-08	3.21038e-07	441.763	421.971	452.902	557.728	620.723	689.627
chr19:10553078-10566037	ENSG00000129347	NM_023008	KRI1	protein_coding	KRI1 homolog	625.209	0.440704	0.0777584	5.6676	1.44809e-08	3.22678e-07	553.08	524.122	505.454	681.286	712.45	774.862
chr5:177592158-177596124	ENSG00000184840	NM_017510	TMED9	protein_coding	transmembrane p24 trafficking protein 9	517.242	0.456804	0.0805957	5.66784	1.44608e-08	3.22678e-07	452.281	406.696	443.348	610.926	569.206	620.997
chr6:125119049-125264407	ENSG00000111907	NM_001003395, NM_001003396, NM_001003397, NM_001300994, NM_003287	TPD52L1	protein_coding	tumor protein D52 like 1	91.9747	-0.886827	0.156506	-5.66642	1.45811e-08	3.24436e-07	120.959	127.928	118.481	63.4951	67.8524	53.1334
chr12:113157174-113185479	ENSG00000123064	NM_001111322, NM_024072	DDX54	protein_coding	DEAD-box helicase 54	864.786	0.399468	0.070627	5.65603	1.54916e-08	3.44191e-07	722.247	739.881	767.259	937.84	968.781	1052.71
chr11:33015864-33033582	ENSG00000121690	NM_001077242, NM_139160	DEPDC7	protein_coding	DEP domain containing 7	32.1657	-1.28125	0.226756	-5.65038	1.60096e-08	3.5518e-07	49.9613	51.553	48.73	16.3028	17.5914	8.85557
chr1:944204-959309	ENSG00000188976	NM_015658	NOC2L	protein_coding	NOC2 like nucleolar associated transcriptional repressor	772.252	0.428025	0.0757899	5.64753	1.62773e-08	3.60591e-07	683.68	609.09	671.71	820.289	931.085	917.658
chr3:48157146-48188402	ENSG00000164045	NM_001789, NM_201567	CDC25A	protein_coding	cell division cycle 25A	777.398	0.461946	0.0818107	5.64652	1.63731e-08	3.62187e-07	630.213	608.135	716.618	965.298	805.433	938.69
chr5:179806398-179838078	ENSG00000161011	NM_001142298, NM_001142299, NM_003900	SQSTM1	protein_coding	sequestosome 1	436.749	0.479204	0.0849322	5.64219	1.67901e-08	3.70872e-07	392.678	347.506	346.843	502.813	521.458	509.195
chr22:38290691-38318084	ENSG00000213923	NM_001289912, NM_001894, NM_152221	CSNK1E	protein_coding	casein kinase 1 epsilon	1596.1	-0.354849	0.0629054	-5.641	1.69062e-08	3.72894e-07	1724.98	1845.41	1814.48	1386.6	1330.66	1474.45
chr11:85659708-85682908	ENSG00000137504	NM_001039618	CREBZF	protein_coding	CREB/ATF bZIP transcription factor	678.391	-0.407864	0.0723922	-5.63409	1.75986e-08	3.87603e-07	791.492	776.16	758.659	568.882	572.975	602.178
chr3:52048919-52056550	ENSG00000164086	NM_001947	DUSP7	protein_coding	dual specificity phosphatase 7	277.291	0.551158	0.097872	5.63142	1.78734e-08	3.93085e-07	214.746	231.989	221.674	323.482	334.236	337.618
chr2:100273291-100322733	ENSG00000170500	NM_198461	LONRF2	protein_coding	LON peptidase N-terminal domain and ring finger 2	195.498	-0.658286	0.116932	-5.62965	1.80571e-08	3.96552e-07	230.523	247.264	248.427	159.596	162.092	125.085
chr14:104753100-104768494	ENSG00000184990	NM_006427, NM_021709	SIVA1	protein_coding	SIVA1 apoptosis inducing factor	213.181	0.62536	0.111105	5.62857	1.81708e-08	3.98473e-07	170.92	148.931	174.855	246.258	280.205	257.918
chr11:47565336-47584562	ENSG00000213619	NM_004551	NDUFS3	protein_coding	NADH:ubiquinone oxidoreductase core subunit S3	193.922	-0.647625	0.115125	-5.6254	1.85079e-08	4.05279e-07	257.695	236.762	222.629	145.867	144.5	156.079
chr19:55605405-55617269	ENSG00000261221	-	ZNF865	protein_coding	zinc finger protein 865	253.41	0.610103	0.108478	5.62423	1.86334e-08	4.07442e-07	195.462	209.076	188.232	272.858	302.823	352.009
chr15:65658046-65792293	ENSG00000174485	NM_001144823, NM_005848	DENND4A	protein_coding	DENN domain containing 4A	365.317	-0.527526	0.0938322	-5.62202	1.88741e-08	4.12111e-07	436.504	449.657	412.772	284.87	338.005	270.095
chr19:10654261-10692417	ENSG00000129351	NM_001137673, NM_004516, NM_012218, NM_017620, NM_153464	ILF3	protein_coding	interleukin enhancer binding factor 3	3611.9	0.326444	0.058082	5.62041	1.90506e-08	4.15369e-07	3177.36	3237.34	3186.56	4114.31	3777.11	4178.72
chr17:7930345-7932123	ENSG00000170043	NM_001166621, NM_021210	TRAPPC1	protein_coding	trafficking protein particle complex 1	292.487	0.558024	0.0992901	5.62013	1.90812e-08	4.1544e-07	252.436	240.581	210.208	356.088	329.21	366.399
chr7:100706053-100707495	ENSG00000172336	NM_005837	POP7	protein_coding	POP7 homolog%2C ribonuclease P/MRP subunit	249.75	0.581949	0.10359	5.61782	1.93377e-08	4.20422e-07	212.116	178.526	202.564	301.173	295.283	308.838
chr8:69466624-69660915	ENSG00000137573	NM_001128204, NM_001128205, NM_001128206, NM_015170	SULF1	protein_coding	sulfatase 1	121.242	-0.795485	0.141624	-5.61686	1.94454e-08	4.22159e-07	178.809	147.022	144.279	86.6623	85.4437	85.2348
chr3:47282917-47346816	ENSG00000114648	NM_025010	KLHL18	protein_coding	kelch like family member 18	272.476	0.564417	0.100498	5.61621	1.9519e-08	4.23152e-07	223.511	202.393	227.407	328.63	305.336	347.581
chr11:809647-812880	ENSG00000177600	NM_001004	RPLP2	protein_coding	ribosomal protein lateral stalk subunit P2	2599.41	0.393313	0.0700478	5.61492	1.96658e-08	4.25728e-07	2285.07	2012.48	2425.03	3058.06	2798.28	3017.53
chr11:31826347-31829311	ENSG00000281880	-	PAUPAR	lincRNA	PAX6 upstream antisense RNA	40.5997	-1.18944	0.212086	-5.6083	2.0432e-08	4.41685e-07	60.4794	67.7827	53.5075	19.735	18.8479	23.2459
chr3:57625457-57693089	ENSG00000174839	NM_152678	DENND6A	protein_coding	DENN domain containing 6A	225.402	0.636245	0.113495	5.60595	2.0712e-08	4.47104e-07	156.019	191.892	175.81	313.186	257.588	257.918
chr11:59574398-59616144	ENSG00000110048	NM_002556	OSBP	protein_coding	oxysterol binding protein	354.146	-0.530295	0.0946359	-5.60353	2.10026e-08	4.52733e-07	381.283	447.748	434.748	285.728	267.64	307.731
chr14:105049389-105065445	ENSG00000183484	NM_001278694, NM_001278695, NM_001278696, NM_013345	GPR132	protein_coding	G protein-coupled receptor 132	12.8825	-1.41218	0.252037	-5.60306	2.10596e-08	4.53319e-07	22.7893	23.8671	24.8427	3.43217	1.25653	1.10695
chr9:137241213-137243707	ENSG00000188229	NM_006088	TUBB4B	protein_coding	tubulin beta 4B class IVb	781.675	0.422418	0.0754267	5.60037	2.13893e-08	4.59764e-07	704.717	636.775	652.6	839.166	887.107	969.684
chr22:41833079-41907308	ENSG00000198911	NM_004599	SREBF2	protein_coding	sterol regulatory element binding transcription factor 2	1553.63	-0.342251	0.0611325	-5.59852	2.16187e-08	4.64038e-07	1696.93	1745.17	1779.12	1373.73	1305.53	1421.32
chr17:28879335-28897679	ENSG00000132589	NM_004475	FLOT2	protein_coding	flotillin 2	533.385	0.464818	0.0830433	5.5973	2.17718e-08	4.66666e-07	486.465	432.473	417.549	604.062	595.593	664.167
chr19:12922479-12934037	ENSG00000179115	NM_004461	FARSA	protein_coding	phenylalanyl-tRNA synthetase alpha subunit	674.044	0.401106	0.0717196	5.59269	2.23576e-08	4.78546e-07	586.387	577.585	573.294	769.664	751.402	785.931
chr5:173020728-173020928	ENSG00000212402	-	SNORA74B	snoRNA	small nucleolar RNA%2C H/ACA box 74B	144.355	0.748237	0.133911	5.58758	2.30261e-08	4.92163e-07	101.676	110.744	101.282	176.757	217.379	158.293
chr15:75335891-75343224	ENSG00000140365	NM_001284377, NM_001284378, NM_001284379, NM_017828	COMMD4	protein_coding	COMM domain containing 4	319.989	0.560051	0.100243	5.58692	2.31135e-08	4.93338e-07	276.978	212.895	278.048	387.835	384.497	379.682
chr1:207043849-207052980	ENSG00000180667	NM_001276320, NM_018566	YOD1	protein_coding	YOD1 deubiquitinase	307.717	-0.530212	0.0949098	-5.58649	2.31706e-08	4.93862e-07	360.247	352.279	385.063	252.264	246.279	250.17
chr16:2275881-2340746	ENSG00000167972	NM_001089	ABCA3	protein_coding	ATP binding cassette subfamily A member 3	436.821	-0.478196	0.0856377	-5.58394	2.35123e-08	5.00443e-07	493.477	522.213	514.054	343.217	397.062	350.902
chr6:26596952-26600744	ENSG00000146109	NM_013375	ABT1	protein_coding	activator of basal transcription 1	170.387	0.662599	0.118733	5.58058	2.39723e-08	5.09521e-07	133.23	128.883	127.08	218.801	207.327	206.999
chr13:73054976-73077542	ENSG00000102554	NM_001286818, NM_001730	KLF5	protein_coding	Kruppel like factor 5	116.096	-0.796357	0.142712	-5.58018	2.40269e-08	5.09967e-07	140.242	155.614	155.745	84.9462	70.3654	89.6626
chr1:156721891-156728799	ENSG00000143319	NM_030980	ISG20L2	protein_coding	interferon stimulated exonuclease gene 20 like 2	496.76	0.448335	0.0803567	5.57932	2.41467e-08	5.11796e-07	413.714	439.155	402.261	590.333	580.515	554.58
chr19:13104902-13117567	ENSG00000104907	NM_001136035, NM_001142554, NM_017722	TRMT1	protein_coding	tRNA methyltransferase 1	285.352	0.539452	0.0966921	5.57907	2.41808e-08	5.11805e-07	220.881	237.717	233.14	334.637	339.262	346.474
chr22:30970677-30979395	ENSG00000253352	-	TUG1	antisense_RNA	taurine up-regulated 1 (non-protein coding)	359.864	-0.5437	0.0976501	-5.56784	2.57919e-08	5.45146e-07	388.295	491.663	409.905	296.883	280.205	292.234
chr7:44044640-44069456	ENSG00000136279	NM_001014436, NM_001122956, NM_001284313, NM_001284315, NM_014063	DBNL	protein_coding	drebrin like	450.568	0.45768	0.0822658	5.56343	2.64518e-08	5.58189e-07	383.913	359.917	388.885	520.832	534.023	515.837
chr3:55487699-55488308	ENSG00000244586	-	WNT5A-AS1	antisense_RNA	WNT5A antisense RNA 1	74.2151	0.961245	0.172785	5.56323	2.64825e-08	5.58189e-07	41.1961	45.8249	54.4629	115.836	100.522	87.4487
chr22:20917426-20953749	ENSG00000099942	NM_005207	CRKL	protein_coding	CRK like proto-oncogene%2C adaptor protein	1144.03	-0.366014	0.0658004	-5.56248	2.65967e-08	5.5982e-07	1244.65	1364.25	1266.02	1029.65	978.833	980.754
chr3:61561569-62297613	ENSG00000144724	NM_002841	PTPRG	protein_coding	protein tyrosine phosphatase%2C receptor type G	453.621	0.464186	0.0835858	5.55341	2.80154e-08	5.88865e-07	377.777	400.013	360.22	525.122	505.123	553.473
chr19:19528861-19537581	ENSG00000250067	NM_001190328, NM_198537	YJEFN3	protein_coding	YjeF N-terminal domain containing 3	156.913	0.700327	0.126164	5.55092	2.84165e-08	5.96472e-07	128.847	120.29	102.237	211.078	189.735	189.288
chr11:130875436-130916509	ENSG00000120451	NM_001301089, NM_014758	SNX19	protein_coding	sorting nexin 19	25.1661	-1.34762	0.242859	-5.54899	2.87322e-08	6.02266e-07	43.8257	37.2327	42.9971	12.0126	13.8218	1.10695
chr3:49674002-49683963	ENSG00000164062	NM_001640	APEH	protein_coding	acylaminoacyl-peptide hydrolase	556.664	0.442696	0.0797935	5.54802	2.88921e-08	6.04784e-07	463.676	453.476	490.167	598.056	657.163	677.451
chr17:1650629-1684882	ENSG00000174231	NM_006445	PRPF8	protein_coding	pre-mRNA processing factor 8	4172.4	0.308819	0.0556973	5.5446	2.94629e-08	6.15885e-07	3805.82	3822.56	3537.23	4623.13	4625.27	4620.39
chr11:35943981-36232136	ENSG00000179241	NM_174902	LDLRAD3	protein_coding	low density lipoprotein receptor class A domain containing 3	167.702	-0.696521	0.125739	-5.53944	3.03449e-08	6.33449e-07	185.821	236.762	207.341	116.694	125.653	133.94
chr9:115019578-115118257	ENSG00000041982	NM_002160	TNC	protein_coding	tenascin C	38.8805	-1.23431	0.22314	-5.53157	3.17385e-08	6.61632e-07	56.9734	52.5077	67.8398	14.5867	31.4131	9.96251
chr1:173824503-173858546	ENSG00000117593	NM_018122	DARS2	protein_coding	aspartyl-tRNA synthetase 2%2C mitochondrial	638.787	0.404922	0.07325	5.52795	3.24001e-08	6.74499e-07	542.562	532.715	568.517	733.626	722.502	732.798
chr19:5916139-5978142	ENSG00000031823	NM_001300865, NM_003624, NM_007320, NM_007322	RANBP3	protein_coding	RAN binding protein 3	552.296	0.443754	0.0803381	5.52357	3.32171e-08	6.90562e-07	433.874	469.705	495.899	657.261	600.619	656.419
chr3:32996608-33097230	ENSG00000170266	NM_000404, NM_001079811, NM_001135602	GLB1	protein_coding	galactosidase beta 1	254.335	0.567313	0.102731	5.52234	3.34522e-08	6.94498e-07	206.857	189.028	211.163	288.302	322.927	307.731
chr19:571277-583493	ENSG00000172270	NM_001728, NM_198589, NM_198590, NM_198591	BSG	protein_coding	basigin (Ok blood group)	1859.79	0.318008	0.0576153	5.51951	3.39951e-08	7.04808e-07	1678.52	1627.74	1653.95	2107.35	2007.93	2083.27
chr11:34915829-35020591	ENSG00000110435	NM_001135024, NM_001166158, NM_003477	PDHX	protein_coding	pyruvate dehydrogenase complex component X	148.95	-0.700375	0.127317	-5.50104	3.77564e-08	7.80712e-07	191.08	195.711	173.899	109.829	108.061	115.122
chr7:141074232-141480380	ENSG00000261115	NM_001195278	TMEM178B	protein_coding	transmembrane protein 178B	341.197	-0.555973	0.101067	-5.50102	3.7759e-08	7.80712e-07	349.729	463.023	414.683	272.858	270.153	276.736
chr8:143246821-143262705	ENSG00000181638	NM_001271156, NM_173832	ZFP41	protein_coding	ZFP41 zinc finger protein	193.293	0.624486	0.113544	5.49997	3.79849e-08	7.84316e-07	158.649	148.931	141.413	229.097	233.714	247.956
chr2:64988477-65023865	ENSG00000115902	NM_001193493, NM_003038	SLC1A4	protein_coding	solute carrier family 1 member 4	120.181	-0.797619	0.145103	-5.49693	3.86465e-08	7.9656e-07	149.007	147.976	171.988	102.107	79.1611	70.8445
chr10:27672875-27746060	ENSG00000150051	NM_001242702, NM_173576	MKX	protein_coding	mohawk homeobox	37.8567	-1.18953	0.216405	-5.49676	3.86827e-08	7.9656e-07	63.109	53.4624	54.4629	23.1671	16.3348	16.6042
chr14:74903954-74923396	ENSG00000198208	NM_031464	RPS6KL1	protein_coding	ribosomal protein S6 kinase like 1	180.762	0.681582	0.124038	5.49495	3.90827e-08	8.03708e-07	131.477	135.565	139.502	187.053	237.483	253.491
chr9:112486847-112669397	ENSG00000165185	NM_001287036, NM_001287038, NM_133465	KIAA1958	protein_coding	KIAA1958	395.217	-0.490448	0.0892699	-5.49399	3.92951e-08	8.06984e-07	465.429	498.346	427.104	316.618	331.723	332.084
chr12:101280109-101386616	ENSG00000120800	NM_014503	UTP20	protein_coding	UTP20%2C small subunit processome component	310.884	0.551171	0.10033	5.49357	3.93898e-08	8.07836e-07	258.571	220.532	270.404	392.125	388.266	335.405
chr11:45885651-45906465	ENSG00000121653	NM_005456	MAPK8IP1	protein_coding	mitogen-activated protein kinase 8 interacting protein 1	134.144	-0.744994	0.135638	-5.49251	3.96254e-08	8.11573e-07	185.821	148.931	177.721	98.6749	92.9829	100.732
chr11:75399486-75422280	ENSG00000149273	NM_001005, NM_001256802, NM_001260506, NM_001260507	RPS3	protein_coding	ribosomal protein S3	5774.81	-0.464964	0.0846993	-5.48959	4.02878e-08	8.2403e-07	7262.79	5812.13	7095.47	4684.91	5396.78	4396.79
chr10:49734643-49762379	ENSG00000197444	NM_001143996, NM_001143997, NM_018245	OGDHL	protein_coding	oxoglutarate dehydrogenase like	197.349	0.667813	0.121657	5.4893	4.03534e-08	8.24261e-07	136.736	135.565	177.721	269.425	248.792	215.854
chr10:133362480-133373689	ENSG00000127884	NM_004092	ECHS1	protein_coding	enoyl-CoA hydratase%2C short chain 1	337.549	0.513547	0.0935852	5.48748	4.07714e-08	8.31681e-07	299.768	260.629	266.582	402.422	418.423	377.468
chr10:75401519-75408982	ENSG00000237149	-	ZNF503-AS2	antisense_RNA	ZNF503 antisense RNA 2	178.466	0.653699	0.119137	5.48696	4.08913e-08	8.33009e-07	122.712	141.293	146.19	236.82	212.353	211.427
chr10:102107560-102120453	ENSG00000198728	NM_001113407, NM_003893	LDB1	protein_coding	LIM domain binding 1	580.162	0.429527	0.0782868	5.48659	4.09768e-08	8.33635e-07	477.7	524.122	476.79	685.576	628.263	688.52
chr9:137062124-137070588	ENSG00000186193	NM_178448	SAPCD2	protein_coding	suppressor APC domain containing 2	157.404	0.705267	0.128551	5.48627	4.10519e-08	8.34045e-07	106.935	104.061	139.502	187.053	209.84	197.036
chr3:114005833-114088422	ENSG00000151576	NM_001256835, NM_001256836, NM_001256837, NM_024638	QTRT2	protein_coding	queuine tRNA-ribosyltransferase accessory subunit 2	229.343	0.587786	0.107167	5.48476	4.14035e-08	8.40065e-07	171.797	190.937	181.543	285.728	253.818	292.234
chr3:98521132-98593723	ENSG00000080819	NM_000097	CPOX	protein_coding	coproporphyrinogen oxidase	255.279	0.578727	0.105568	5.48202	4.20491e-08	8.52027e-07	192.833	183.3	231.229	302.031	299.053	323.228
chr7:31052461-31111479	ENSG00000078549	NM_001118, NM_001199635, NM_001199636, NM_001199637	ADCYAP1R1	protein_coding	ADCYAP receptor type I	72.0179	-0.977751	0.178366	-5.48173	4.21196e-08	8.5232e-07	90.2809	113.608	93.6381	47.1923	55.2871	32.1014
chr20:3162617-3173592	ENSG00000088899	NM_001282533	LZTS3	protein_coding	leucine zipper tumor suppressor family member 3	456.824	0.449184	0.0819815	5.47909	4.27517e-08	8.63959e-07	375.148	395.24	384.107	548.289	510.149	528.013
chr1:28236109-28246906	ENSG00000130770	NM_016311, NM_178190, NM_178191	ATPIF1	protein_coding	ATPase inhibitory factor 1	613.538	0.408126	0.0745199	5.47674	4.33231e-08	8.73772e-07	542.562	524.122	508.321	683.86	706.167	716.194
chr19:48321509-48330553	ENSG00000142227	NM_001425	EMP3	protein_coding	epithelial membrane protein 3	215.761	0.612335	0.111809	5.47662	4.33523e-08	8.73772e-07	154.266	172.798	179.632	284.87	236.227	266.774
chr19:11435288-11450968	ENSG00000130175	NM_001001329, NM_001289102, NM_001289103, NM_001289104, NM_002743	PRKCSH	protein_coding	protein kinase C substrate 80K-H	1707.94	0.312483	0.057165	5.46633	4.5945e-08	9.24802e-07	1504.97	1529.41	1529.74	1897.99	1894.84	1890.66
chr3:50675241-51384198	ENSG00000088538	NM_004947	DOCK3	protein_coding	dedicator of cytokinesis 3	490.642	0.438304	0.0802127	5.46428	4.64799e-08	9.34333e-07	411.961	407.651	426.149	589.475	544.075	564.542
chr21:44300051-44327376	ENSG00000141959	NM_001002021, NM_002626	PFKL	protein_coding	phosphofructokinase%2C liver type	814.707	0.388334	0.0711002	5.46179	4.71369e-08	9.46286e-07	709.976	701.694	696.552	866.623	934.855	978.54
chr11:58579111-58621042	ENSG00000186660	NM_001197051, NM_053023	ZFP91	protein_coding	ZFP91 zinc finger protein	290.058	-0.546538	0.100127	-5.45845	4.80312e-08	9.62969e-07	354.988	359.917	326.778	243.684	204.814	250.17
chr5:177456608-177474401	ENSG00000113758	NM_004395, NM_080881	DBN1	protein_coding	drebrin 1	965.302	0.367327	0.0673516	5.45387	4.92848e-08	9.86029e-07	814.281	818.166	890.517	1080.28	1070.56	1118.02
chr9:128340646-128361470	ENSG00000167114	NM_005094	SLC27A4	protein_coding	solute carrier family 27 member 4	263.688	0.572521	0.104977	5.45378	4.93112e-08	9.86029e-07	209.487	189.028	229.318	290.876	319.157	344.26
chr1:54849633-54887218	ENSG00000116133	NM_014762	DHCR24	protein_coding	24-dehydrocholesterol reductase	938.074	0.366493	0.0672093	5.45302	4.95221e-08	9.88946e-07	809.898	826.758	816.944	1067.4	1002.71	1104.73
chr1:1541673-1574869	ENSG00000160075	NM_014188	SSU72	protein_coding	SSU72 homolog%2C RNA polymerase II CTD phosphatase	529.91	0.443999	0.0814427	5.45168	4.98961e-08	9.95107e-07	475.947	451.566	411.816	592.907	601.876	645.349
chr19:5784832-5791238	ENSG00000141994	NM_001161619, NM_020175	DUS3L	protein_coding	dihydrouridine synthase 3 like	219.308	0.588821	0.108045	5.44979	5.04305e-08	1.00445e-06	183.191	172.798	163.389	272.858	251.305	272.309
chr10:106573663-107164534	ENSG00000108018	NM_001013031, NM_001206569, NM_001206570, NM_001206571, NM_001206572, NM_052918	SORCS1	protein_coding	sortilin related VPS10 domain containing receptor 1	45.4679	-1.11697	0.20504	-5.44755	5.10689e-08	1.0145e-06	64.862	72.5561	62.1069	30.8895	21.3609	21.032
chr1:162497251-162529629	ENSG00000152332	NM_001184763, NM_144624, NM_175866	UHMK1	protein_coding	U2AF homology motif kinase 1	381.451	-0.509704	0.0935625	-5.44774	5.10147e-08	1.0145e-06	446.145	492.618	415.638	339.785	289.001	305.517
chr13:76992598-77027195	ENSG00000005812	NM_012158	FBXL3	protein_coding	F-box and leucine rich repeat protein 3	159.495	-0.707604	0.129909	-5.4469	5.12545e-08	1.01686e-06	232.276	190.937	178.677	124.416	124.396	106.267
chr16:30357102-30370264	ENSG00000169221	NM_015527	TBC1D10B	protein_coding	TBC1 domain family member 10B	897.875	0.366842	0.0674847	5.43593	5.45124e-08	1.08008e-06	776.591	799.072	772.992	1040.81	965.011	1032.78
chr19:39385852-39391195	ENSG00000006712	NM_001256826, NM_019088	PAF1	protein_coding	PAF1 homolog%2C Paf1/RNA polymerase II complex component	358.535	0.48655	0.0896485	5.42731	5.72098e-08	1.13205e-06	287.496	313.137	290.469	430.737	402.088	427.281
chr5:33440696-33469539	ENSG00000113407	NM_001258437, NM_001258438, NM_152295	TARS	protein_coding	threonyl-tRNA synthetase	785.299	-0.381676	0.0703671	-5.42407	5.82579e-08	1.15129e-06	894.92	864.945	914.404	706.169	648.367	682.986
chr9:113876282-114056591	ENSG00000157657	NM_133374	ZNF618	protein_coding	zinc finger protein 618	342.979	0.494486	0.0911823	5.42305	5.85913e-08	1.15638e-06	294.509	290.224	263.715	406.712	392.036	410.677
chr5:168661733-169301129	ENSG00000184347	NM_001271946, NM_003062	SLIT3	protein_coding	slit guidance ligand 3	90.3828	-0.874545	0.161407	-5.41827	6.01773e-08	1.18614e-06	106.058	138.429	117.525	66.9273	50.261	63.0959
chr5:135027735-135034813	ENSG00000069011	NM_002653	PITX1	protein_coding	paired like homeodomain 1	321.373	0.499771	0.0922523	5.41744	6.04598e-08	1.19016e-06	259.448	267.312	265.626	369.816	390.779	375.255
chr11:77514936-77637805	ENSG00000074201	NM_001293	CLNS1A	protein_coding	chloride nucleotide-sensitive channel 1A	439.274	-0.457592	0.084535	-5.41305	6.19608e-08	1.21713e-06	507.501	532.715	493.033	389.551	353.084	359.757
chr5:473236-480884	ENSG00000225138	-	SLC9A3-AS1	processed_transcript	SLC9A3 antisense RNA 1	315.768	0.528198	0.0975801	5.41296	6.19898e-08	1.21713e-06	237.535	268.267	265.626	403.28	338.005	381.896
chr8:67952118-68237030	ENSG00000046889	NM_024870, NM_025170	PREX2	protein_coding	phosphatidylinositol-3%2C4%2C5-trisphosphate dependent Rac exchange factor 2	78.2926	-0.954113	0.176306	-5.41169	6.2434e-08	1.22427e-06	99.046	126.973	97.46	63.4951	35.1827	47.5987
chr20:3753508-3768387	ENSG00000101220	NM_001039140, NM_001258429, NM_001258430	C20orf27	protein_coding	chromosome 20 open reading frame 27	559.759	0.436076	0.0805857	5.41133	6.25588e-08	1.22514e-06	461.923	442.974	515.965	633.235	627.006	677.451
chr16:4803203-4847342	ENSG00000140632	NM_032569	GLYR1	protein_coding	glyoxylate reductase 1 homolog	565.226	0.424841	0.0785135	5.41106	6.26531e-08	1.22541e-06	491.724	443.929	506.41	665.841	645.854	637.601
chr3:49359145-49412998	ENSG00000067560	NM_001664	RHOA	protein_coding	ras homolog family member A	1351.52	0.352094	0.0650739	5.41068	6.27867e-08	1.22644e-06	1187.68	1144.67	1223.98	1565.93	1416.1	1570.76
chrX:65512582-65534775	ENSG00000001497	NM_001170649, NM_001170650, NM_031206	LAS1L	protein_coding	LAS1 like%2C ribosome biogenesis factor	599.009	0.404261	0.0747831	5.40577	6.45289e-08	1.25792e-06	520.649	520.304	499.721	670.989	677.267	705.124
chr11:2129112-2141238	ENSG00000167244	NM_000612, NM_001127598, NM_001291861, NM_001291862	IGF2	protein_coding	insulin like growth factor 2	137.958	0.705404	0.130493	5.40568	6.4564e-08	1.25792e-06	105.182	102.151	100.326	176.757	159.579	183.753
chr11:77321707-77474635	ENSG00000149269	NM_001128620, NM_002576	PAK1	protein_coding	p21 (RAC1) activated kinase 1	221.317	-0.589089	0.109043	-5.40235	6.57748e-08	1.27987e-06	261.201	289.27	255.116	183.621	167.118	171.577
chr11:35662805-35818007	ENSG00000166326	NM_017583	TRIM44	protein_coding	tripartite motif containing 44	522.774	-0.427401	0.0791408	-5.40052	6.64491e-08	1.29134e-06	602.165	589.041	612.469	440.176	469.94	422.853
chr17:27294076-27315926	ENSG00000109046	NM_015626, NM_134265	WSB1	protein_coding	WD repeat and SOCS box containing 1	324.935	-0.508046	0.0941651	-5.39527	6.84189e-08	1.32792e-06	379.53	400.013	372.641	270.283	243.766	283.378
chr11:30323051-30338227	ENSG00000152219	NM_152316	ARL14EP	protein_coding	ADP ribosylation factor like GTPase 14 effector protein	85.5826	-0.875353	0.162277	-5.39418	6.88369e-08	1.33433e-06	111.317	127.928	103.193	62.6371	55.2871	53.1334
chr3:128064778-128153914	ENSG00000175792	NM_003707	RUVBL1	protein_coding	RuvB like AAA ATPase 1	604.676	0.414093	0.0768186	5.39053	7.02508e-08	1.36e-06	527.661	493.573	529.342	709.601	648.367	719.515
chr2:226731317-226799759	ENSG00000169047	NM_005544	IRS1	protein_coding	insulin receptor substrate 1	112.154	0.793411	0.14725	5.3882	7.11688e-08	1.37602e-06	63.109	84.0123	90.7716	150.157	152.04	132.833
chr11:119308529-119321521	ENSG00000076706	NM_006500	MCAM	protein_coding	melanoma cell adhesion molecule	167.638	-0.677227	0.125695	-5.38786	7.13022e-08	1.37685e-06	186.697	221.487	220.718	137.287	106.805	132.833
chr11:34105602-34147670	ENSG00000135372	NM_001144030, NM_024662	NAT10	protein_coding	N-acetyltransferase 10	643.614	-0.397234	0.073761	-5.38542	7.2275e-08	1.39386e-06	754.678	728.425	716.618	550.863	574.232	536.869
chr12:123152320-123244014	ENSG00000051825	NM_022782	MPHOSPH9	protein_coding	M-phase phosphoprotein 9	490.37	-0.444367	0.0825251	-5.38462	7.25964e-08	1.39829e-06	565.351	607.18	530.297	421.299	409.627	408.463
chr5:92151-189972	ENSG00000153404	NM_052909	PLEKHG4B	protein_coding	pleckstrin homology and RhoGEF domain containing G4B	19.2914	1.33028	0.247107	5.38341	7.30861e-08	1.40594e-06	7.01211	5.72811	6.68843	33.4637	35.1827	27.6736
chr1:26281328-26318363	ENSG00000158062	NM_001077262, NM_145345, NM_183008	UBXN11	protein_coding	UBX domain protein 11	168.255	0.677546	0.126005	5.37715	7.56742e-08	1.45388e-06	121.835	118.381	138.546	183.621	241.253	205.892
chr7:1470277-1504367	ENSG00000164880	NM_001080453	INTS1	protein_coding	integrator complex subunit 1	1322.18	0.357337	0.0664656	5.37628	7.6041e-08	1.45908e-06	1135.96	1144.67	1187.67	1417.49	1439.98	1607.29
chr19:18531751-18544077	ENSG00000105701	NM_012181	FKBP8	protein_coding	FK506 binding protein 8	1120.86	0.367451	0.0683705	5.37441	7.68327e-08	1.47242e-06	1000.1	905.997	1023.33	1312.8	1274.12	1208.78
chr11:90201160-90223364	ENSG00000110172	NM_001144073, NM_012124	CHORDC1	protein_coding	cysteine and histidine rich domain containing 1	222.014	-0.589586	0.109754	-5.37188	7.7919e-08	1.49135e-06	276.102	249.173	279.959	163.028	192.248	171.577
chr5:36151989-36184319	ENSG00000145604	NM_001243120, NM_005983, NM_032637	SKP2	protein_coding	S-phase kinase associated protein 2	365.69	0.475903	0.0886045	5.3711	7.82584e-08	1.49597e-06	316.421	305.499	290.469	440.176	420.936	420.639
chr17:7217125-7225273	ENSG00000072778	NM_000018, NM_001033859, NM_001270447, NM_001270448	ACADVL	protein_coding	acyl-CoA dehydrogenase very long chain	661.212	0.413273	0.0769695	5.36931	7.90396e-08	1.50824e-06	578.499	541.307	573.294	711.317	742.606	820.247
chr3:119498532-119525090	ENSG00000113845	NM_016589	TIMMDC1	protein_coding	translocase of inner mitochondrial membrane domain containing 1	208.873	0.591003	0.110073	5.36917	7.90992e-08	1.50824e-06	157.772	174.707	160.522	241.11	260.101	259.025
chr4:849276-932373	ENSG00000178950	NM_001286833, NM_005255	GAK	protein_coding	cyclin G associated kinase	824.944	0.372235	0.0693709	5.36586	8.05639e-08	1.53425e-06	729.259	716.014	707.063	945.563	882.081	969.684
chr2:64631621-64751005	ENSG00000179833	NM_014755	SERTAD2	protein_coding	SERTA domain containing 2	298.242	-0.516832	0.0963613	-5.36348	8.16326e-08	1.55265e-06	361.124	360.871	337.288	238.536	233.714	257.918
chr3:196027183-196082189	ENSG00000072274	NM_001128148, NM_003234	TFRC	protein_coding	transferrin receptor	283.533	0.521608	0.0973598	5.35753	8.43668e-08	1.60265e-06	223.511	242.49	227.407	344.075	321.67	342.046
chr14:105489855-105499575	ENSG00000185347	NM_001134875, NM_001134876, NM_001134877, NM_001198983	TEDC1	protein_coding	tubulin epsilon and delta complex 1	149.369	0.68954	0.128884	5.35008	8.79166e-08	1.668e-06	112.194	95.4686	128.036	192.202	183.453	184.86
chr1:153661788-153671048	ENSG00000143621	NM_001267809, NM_004515	ILF2	protein_coding	interleukin enhancer binding factor 2	917.859	0.393985	0.0736665	5.34823	8.88185e-08	1.68301e-06	733.642	803.845	835.099	1075.99	1094.43	964.15
chr12:6747996-6767475	ENSG00000089693	NM_005439	MLF2	protein_coding	myeloid leukemia factor 2	672.794	0.392197	0.0733815	5.34463	9.06023e-08	1.71467e-06	576.746	584.268	579.983	773.096	721.245	801.429
chr9:129634604-129642169	ENSG00000148331	NM_001202403, NM_017873, NM_177999	ASB6	protein_coding	ankyrin repeat and SOCS box containing 6	259.795	0.536932	0.100488	5.34326	9.12916e-08	1.72557e-06	212.116	211.94	206.386	312.327	292.77	323.228
chr9:137605654-137615360	ENSG00000197070	NM_152285	ARRDC1	protein_coding	arrestin domain containing 1	247.698	0.580425	0.108632	5.34303	9.14076e-08	1.72562e-06	180.562	205.257	202.564	280.58	275.179	342.046
chr19:10391134-10420121	ENSG00000105401	NM_007065	CDC37	protein_coding	cell division cycle 37	981.341	0.390298	0.0730777	5.34087	9.25027e-08	1.74412e-06	809.898	899.314	832.232	1118.03	1025.32	1203.25
chr1:156594487-156601496	ENSG00000160818	NM_015590, NM_182679	GPATCH4	protein_coding	G-patch domain containing 4	492.969	0.489527	0.0916612	5.34062	9.26315e-08	1.74439e-06	381.283	426.745	415.638	583.469	497.584	653.098
chr3:127629181-127672809	ENSG00000114631	NM_015720	PODXL2	protein_coding	podocalyxin like 2	417.686	0.464887	0.0870976	5.33754	9.42138e-08	1.77199e-06	344.47	362.781	340.155	483.078	449.836	525.799
chr16:2211997-2214807	ENSG00000184207	NM_001042371	PGP	protein_coding	phosphoglycolate phosphatase	238.065	0.554425	0.103946	5.33377	9.61943e-08	1.807e-06	191.08	199.529	182.499	295.167	278.949	281.164
chr3:115802363-117139389	ENSG00000185565	NM_002338	LSAMP	protein_coding	limbic system-associated membrane protein	22.655	-1.28997	0.242156	-5.32701	9.98451e-08	1.87327e-06	38.5666	38.1874	33.4422	10.2965	8.79568	6.64167
chr19:46918676-47005077	ENSG00000160007	NM_004491	ARHGAP35	protein_coding	Rho GTPase activating protein 35	867.607	0.356308	0.0668995	5.32602	1.0039e-07	1.88116e-06	743.283	760.885	773.947	980.743	954.959	991.823
chr6:33064569-33080775	ENSG00000231389	NM_001242524, NM_001242525, NM_033554	HLA-DPA1	protein_coding	major histocompatibility complex%2C class II%2C DP alpha 1	66.0779	0.965974	0.181449	5.32366	1.01701e-07	1.90338e-06	29.8015	49.6437	44.908	95.2427	81.6741	95.1973
chr1:1373730-1375495	ENSG00000175756	NM_001127229, NM_001127230, NM_017900	AURKAIP1	protein_coding	aurora kinase A interacting protein 1	303.118	0.523576	0.0983586	5.32313	1.01996e-07	1.90477e-06	267.337	221.487	250.338	353.513	343.031	383.003
chrX:108439844-108697545	ENSG00000188153	NM_000495, NM_033380	COL4A5	protein_coding	collagen type IV alpha 5 chain	310.735	0.544525	0.102295	5.32308	1.02025e-07	1.90477e-06	286.62	211.94	252.249	385.261	353.084	375.255
chr20:33675683-33686404	ENSG00000101412	NM_005225	E2F1	protein_coding	E2F transcription factor 1	624.062	0.398823	0.0749489	5.32127	1.03047e-07	1.92148e-06	534.673	528.896	547.496	749.929	694.858	688.52
chr10:56357228-56361275	ENSG00000122952	NM_001005413, NM_007057, NM_032997	ZWINT	protein_coding	ZW10 interacting kinetochore protein	443.373	0.469905	0.0883488	5.31875	1.04481e-07	1.94582e-06	348.852	399.059	360.22	486.51	498.84	566.756
chr11:64726911-64745456	ENSG00000068831	NM_001098670, NM_001098671, NM_153819	RASGRP2	protein_coding	RAS guanyl releasing protein 2	40.2123	-1.16012	0.218136	-5.31834	1.04719e-07	1.94787e-06	60.4794	49.6437	68.7953	15.4448	31.4131	15.4972
chr7:44565417-44575051	ENSG00000136271	NM_001257189, NM_019082	DDX56	protein_coding	DEAD-box helicase 56	380.255	0.465855	0.0876633	5.31413	1.07166e-07	1.99095e-06	325.186	316.001	311.49	441.892	420.936	466.024
chr17:75135248-75168281	ENSG00000189159	NM_001002032, NM_001002033, NM_001288609, NM_001288610, NM_001288611, NM_016185	JPT1	protein_coding	Jupiter microtubule associated homolog 1	375.266	0.478624	0.0900887	5.31281	1.07948e-07	2.00304e-06	319.927	307.409	308.623	454.763	397.062	463.81
chr6:26216975-26217483	ENSG00000277075	NM_021052	HIST1H2AE	protein_coding	histone cluster 1 H2A family member e	26.0501	-1.25078	0.235953	-5.30095	1.15199e-07	2.13497e-06	40.3196	38.1874	44.908	12.8706	10.0522	9.96251
chrX:107713221-107777342	ENSG00000157514	NM_001015881, NM_004089, NM_198057	TSC22D3	protein_coding	TSC22 domain family member 3	2570.53	0.296763	0.0560479	5.29481	1.19143e-07	2.20537e-06	2340.29	2308.43	2264.51	2933.65	2785.72	2790.61
chr16:527717-554636	ENSG00000103326	NM_005632	CAPN15	protein_coding	calpain 15	1392.97	0.333181	0.0629336	5.29416	1.19563e-07	2.21047e-06	1236.76	1175.22	1278.45	1524.74	1525.42	1617.25
chr6:113933028-114011308	ENSG00000196591	NM_001527	HDAC2	protein_coding	histone deacetylase 2	1032.43	0.34639	0.06545	5.29243	1.20702e-07	2.22881e-06	901.932	898.359	923.004	1211.56	1119.56	1140.15
chr19:4360370-4400547	ENSG00000141985	NM_001199943, NM_001199944, NM_003025	SH3GL1	protein_coding	SH3 domain containing GRB2 like 1%2C endophilin A2	640.305	0.398749	0.0753743	5.29025	1.22147e-07	2.25275e-06	532.92	581.404	537.941	735.342	694.858	759.365
chr20:49503874-49568146	ENSG00000124212	NM_000961	PTGIS	protein_coding	prostaglandin I2 synthase	18.3194	-1.32383	0.250252	-5.28998	1.22328e-07	2.25335e-06	30.678	25.7765	36.3086	1.71608	8.79568	6.64167
chr17:38671703-38675421	ENSG00000273604	NM_001130677	EPOP	protein_coding	elongin BC and polycomb repressive complex 2 associated protein	199.772	0.596235	0.112722	5.28943	1.22697e-07	2.25741e-06	150.76	151.795	169.122	258.271	236.227	232.459
chr19:15107403-15114988	ENSG00000105137	NM_001300910, NM_033025	SYDE1	protein_coding	synapse defective Rho GTPase homolog 1	199.547	0.623562	0.118055	5.28198	1.27795e-07	2.34836e-06	167.414	137.475	156.7	212.795	263.87	259.025
chrX:154411518-154421726	ENSG00000102125	NM_000116, NM_181311, NM_181312, NM_181313	TAZ	protein_coding	tafazzin	491.773	0.451427	0.0855129	5.27905	1.29855e-07	2.38161e-06	417.22	421.016	402.261	568.882	511.406	629.852
chr22:22303224-22310401	ENSG00000272779	-	AC245060.4	unprocessed_pseudogene	---	97.386	-0.823082	0.155917	-5.27896	1.29917e-07	2.38161e-06	138.489	113.608	128.991	61.7791	81.6741	59.7751
chr1:170662728-170739419	ENSG00000116132	NM_006902, NM_022716	PRRX1	protein_coding	paired related homeobox 1	12.6272	-1.33004	0.252038	-5.27715	1.31211e-07	2.40243e-06	21.9128	24.8218	21.9763	3.43217	2.51305	1.10695
chr9:74946581-74952886	ENSG00000135045	NM_017998	C9orf40	protein_coding	chromosome 9 open reading frame 40	271.092	0.542266	0.102776	5.2762	1.31892e-07	2.41199e-06	203.351	229.125	223.585	314.044	297.796	358.65
chr10:103396648-103446292	ENSG00000148843	NM_014976	PDCD11	protein_coding	programmed cell death 11	1333.94	0.371988	0.0705179	5.27509	1.32694e-07	2.42373e-06	1205.21	1140.85	1130.35	1405.47	1461.34	1660.42
chr16:28842411-28846408	ENSG00000178952	NM_003321	TUFM	protein_coding	Tu translation elongation factor%2C mitochondrial	1122.33	0.345729	0.0655771	5.2721	1.3487e-07	2.46052e-06	1030.78	936.547	991.799	1275.91	1213.8	1285.16
chr10:98416198-98446947	ENSG00000107521	NM_000195, NM_182639	HPS1	protein_coding	HPS1%2C biogenesis of lysosomal organelles complex 3 subunit 1	269.961	0.523658	0.0994717	5.26439	1.40657e-07	2.56303e-06	210.363	213.85	235.051	329.488	316.644	314.373
chr11:94706431-94876753	ENSG00000166025	NM_001301007, NM_130847	AMOTL1	protein_coding	angiomotin like 1	658.35	-0.400476	0.0761331	-5.26021	1.43889e-07	2.61878e-06	729.259	791.435	732.861	545.715	545.332	605.499
chrX:31097677-33339441	ENSG00000198947	NM_000109, NM_004006, NM_004009, NM_004010, NM_004011, NM_004011, NM_004012, NM_004012, NM_004013, NM_004014, NM_004015, NM_004016, NM_004017, NM_004018, NM_004020, NM_004021, NM_004022, NM_004023	DMD	protein_coding	dystrophin	101.549	-0.804532	0.153054	-5.25651	1.46812e-07	2.66878e-06	128.847	134.611	130.902	58.3469	87.9568	68.6306
chr14:92923080-92935293	ENSG00000100604	NM_001275, NM_001301690	CHGA	protein_coding	chromogranin A	15.4966	1.32161	0.251481	5.25532	1.47764e-07	2.68139e-06	4.38257	4.77343	3.82196	26.5993	30.1566	23.2459
chr12:53380176-53416446	ENSG00000185591	NM_001251825, NM_003109, NM_138473	SP1	protein_coding	Sp1 transcription factor	1068.28	-0.370264	0.0704566	-5.25521	1.47858e-07	2.68139e-06	1123.69	1296.46	1204.87	971.304	903.442	909.909
chr6:1389834-1395597	ENSG00000137273	NM_001452	FOXF2	protein_coding	forkhead box F2	320.035	0.488517	0.0930076	5.25244	1.501e-07	2.7188e-06	252.436	271.131	270.404	375.823	361.879	388.538
chr17:1517718-1562816	ENSG00000174238	NM_006224	PITPNA	protein_coding	phosphatidylinositol transfer protein alpha	386.397	0.453325	0.0863582	5.24936	1.52631e-07	2.76134e-06	330.446	315.046	326.778	436.744	451.093	458.276
chr16:28605196-28623625	ENSG00000196502	NM_001055, NM_177529, NM_177530, NM_177534, NM_177536	SULT1A1	protein_coding	sulfotransferase family 1A member 1	44.3313	1.09374	0.208378	5.24881	1.53082e-07	2.76622e-06	24.5424	22.9125	24.8427	53.1986	82.9307	57.5612
chr1:229626234-229660199	ENSG00000135763	NM_014777	URB2	protein_coding	URB2 ribosome biogenesis 2 homolog (S. cerevisiae)	406.712	0.451796	0.086097	5.24752	1.54157e-07	2.78233e-06	327.816	333.185	364.997	483.936	459.888	470.452
chr11:27494576-27506773	ENSG00000148943	NM_018362	LIN7C	protein_coding	lin-7 homolog C%2C crumbs cell polarity complex component	194.511	-0.61571	0.117369	-5.24593	1.55497e-07	2.80318e-06	230.523	255.856	226.451	152.732	170.887	130.62
chr11:70270700-70384403	ENSG00000131626	NM_003626, NM_177423	PPFIA1	protein_coding	PTPRF interacting protein alpha 1	432.037	-0.448013	0.0854383	-5.2437	1.57386e-07	2.83266e-06	518.019	519.349	464.368	362.952	355.597	371.934
chrX:47142216-47145504	ENSG00000147123	NM_001135998, NM_019056	NDUFB11	protein_coding	NADH:ubiquinone oxidoreductase subunit B11	371.016	0.457227	0.0871979	5.24356	1.57505e-07	2.83266e-06	307.656	310.273	314.356	423.873	436.014	433.923
chr3:196347662-196432474	ENSG00000163960	NM_015562	UBXN7	protein_coding	UBX domain protein 7	464.951	-0.430576	0.0821333	-5.24241	1.58492e-07	2.84705e-06	511.884	558.491	537.941	401.564	385.753	394.073
chr19:10350529-10380676	ENSG00000105397	NM_003331	TYK2	protein_coding	tyrosine kinase 2	662.862	0.377842	0.0720906	5.24121	1.59527e-07	2.86226e-06	589.894	561.355	572.339	746.497	757.685	749.402
chr2:144364364-144524583	ENSG00000169554	NM_001171653, NM_014795	ZEB2	protein_coding	zinc finger E-box binding homeobox 2	263.044	-0.530325	0.101192	-5.2408	1.59878e-07	2.86518e-06	320.804	305.499	311.49	201.64	208.583	230.245
chr19:7515292-7521026	ENSG00000198816	NM_018083	ZNF358	protein_coding	zinc finger protein 358	268.681	0.528589	0.100879	5.23981	1.60743e-07	2.87729e-06	202.475	235.807	216.896	332.92	304.079	319.907
chr7:133253073-134066589	ENSG00000131558	NM_001037126, NM_021807	EXOC4	protein_coding	exocyst complex component 4	418.303	0.470249	0.0897671	5.23854	1.61849e-07	2.89367e-06	331.322	381.874	331.555	482.22	528.997	453.848
chr4:979073-993440	ENSG00000145217	NM_022042, NM_134425, NM_213613	SLC26A1	protein_coding	solute carrier family 26 member 1	42.0903	1.10642	0.211356	5.23484	1.65132e-07	2.9489e-06	15.7772	22.9125	29.6202	64.3532	67.8524	52.0265
chr11:117178733-117197445	ENSG00000149577	NM_001040455	SIDT2	protein_coding	SID1 transmembrane family member 2	197.333	-0.597934	0.114287	-5.23188	1.67793e-07	2.9929e-06	220.881	248.218	250.338	147.583	152.04	164.935
chr9:136410570-136423761	ENSG00000165688	NM_001282944, NM_001282946, NM_015160	PMPCA	protein_coding	peptidase%2C mitochondrial processing alpha subunit	556	0.415774	0.0794969	5.23007	1.69444e-07	3.01174e-06	513.637	442.02	466.279	632.377	649.623	632.066
chr10:133230274-133231558	ENSG00000171794	NM_003577	UTF1	protein_coding	undifferentiated embryonic cell transcription factor 1	27.9718	-1.22325	0.233882	-5.23021	1.69315e-07	3.01174e-06	37.6901	50.5983	42.0416	9.43847	12.5653	15.4972
chrMT:9207-9990	ENSG00000198938	-	MT-CO3	protein_coding	mitochondrially encoded cytochrome c oxidase III	13613.9	-0.351043	0.0671178	-5.23026	1.69276e-07	3.01174e-06	15791.3	15020.1	15062.3	11939.7	12848	11021.9
chr12:131929200-131945896	ENSG00000177192	NM_001002019, NM_001002020, NM_025215	PUS1	protein_coding	pseudouridylate synthase 1	328.866	0.478756	0.0916324	5.22475	1.7439e-07	3.09604e-06	284.867	270.176	263.715	390.409	383.24	380.789
chr17:7661779-7687550	ENSG00000141510	NM_000546, NM_000546, NM_001126112, NM_001126112, NM_001126113, NM_001126114, NM_001126115, NM_001126116, NM_001126117, NM_001126118, NM_001276695, NM_001276696, NM_001276697, NM_001276698, NM_001276699, NM_001276760, NM_001276760, NM_001276761, NM_001276761	TP53	protein_coding	tumor protein p53	314.579	0.491302	0.094041	5.22434	1.74774e-07	3.09924e-06	255.065	277.814	246.516	378.397	364.392	365.292
chr20:62302093-62308862	ENSG00000130706	NM_001281437, NM_001281438, NM_007002, NM_175573	ADRM1	protein_coding	adhesion regulating molecule 1	283.697	0.520828	0.0997324	5.22225	1.76762e-07	3.13082e-06	208.61	230.079	254.16	329.488	345.544	334.298
chr20:63981135-64033100	ENSG00000101161	NM_012469	PRPF6	protein_coding	pre-mRNA processing factor 6	545.14	0.40462	0.077535	5.21854	1.80336e-07	3.18923e-06	447.898	470.66	483.478	610.926	616.954	640.922
chr9:25676389-25678440	ENSG00000198680	NM_001004125	TUSC1	protein_coding	tumor suppressor candidate 1	114.282	0.776835	0.148865	5.2184	1.80479e-07	3.18923e-06	71.8741	71.6014	101.282	165.602	136.961	138.368
chr2:212999691-213152427	ENSG00000030419	NM_001079526, NM_016260	IKZF2	protein_coding	IKAROS family zinc finger 2	12.2807	1.31382	0.251907	5.21548	1.83346e-07	3.23613e-06	3.50605	0.954686	2.86647	21.4511	23.874	21.032
chr15:68778535-68820897	ENSG00000140350	NM_006305	ANP32A	protein_coding	acidic nuclear phosphoprotein 32 family member A	1013.62	0.361927	0.0694059	5.21464	1.84171e-07	3.24693e-06	881.773	819.12	952.624	1134.33	1164.8	1129.08
chr2:218264123-218270257	ENSG00000127837	NM_001087	AAMP	protein_coding	angio associated migratory cell protein	559.692	0.412479	0.079108	5.21413	1.84686e-07	3.25223e-06	480.329	452.521	499.721	603.204	665.958	656.419
chr3:50317790-50322906	ENSG00000068001	NM_003773, NM_033158	HYAL2	protein_coding	hyaluronoglucosaminidase 2	101.373	0.816846	0.156734	5.21168	1.87135e-07	3.29154e-06	72.7506	67.7827	70.7063	134.713	101.779	160.507
chr10:102423245-102432661	ENSG00000107874	NM_024040	CUEDC2	protein_coding	CUE domain containing 2	342.483	0.481412	0.0923772	5.21137	1.87455e-07	3.29336e-06	289.249	263.493	300.024	419.583	380.727	401.821
chr22:49853842-49890078	ENSG00000100426	NM_014838	ZBED4	protein_coding	zinc finger BED-type containing 4	644.649	-0.393607	0.0755363	-5.21083	1.87993e-07	3.29899e-06	742.407	761.839	698.463	551.721	528.997	584.467
chr2:219176225-219185479	ENSG00000144567	NM_024293	RETREG2	protein_coding	reticulophagy regulator family member 2	247.638	0.552033	0.105964	5.20963	1.89215e-07	3.31661e-06	187.574	213.85	194.92	289.16	272.666	327.656
chrX:71533083-71575897	ENSG00000147162	NM_181672, NM_181673	OGT	protein_coding	O-linked N-acetylglucosamine (GlcNAc) transferase	1862.22	-0.307705	0.0590802	-5.20826	1.9062e-07	3.33739e-06	2088.73	2041.12	2061.95	1734.96	1598.3	1648.24
chr19:49453169-49471048	ENSG00000161618	NM_001145396, NM_153329	ALDH16A1	protein_coding	aldehyde dehydrogenase 16 family member A1	119.686	0.72807	0.1398	5.20796	1.90931e-07	3.33877e-06	77.1332	90.6951	95.549	161.312	149.526	143.903
chr4:1811479-1856247	ENSG00000168924	NM_012318	LETM1	protein_coding	leucine zipper and EF-hand containing transmembrane protein 1	1018.68	0.35999	0.0691257	5.20776	1.91138e-07	3.33877e-06	901.056	819.12	948.802	1134.33	1140.92	1167.83
chrMT:4470-5511	ENSG00000198763	-	MT-ND2	protein_coding	mitochondrially encoded NADH:ubiquinone oxidoreductase core subunit 2	6808.05	-0.344101	0.0662034	-5.19763	2.01843e-07	3.52171e-06	7304.86	8143.47	7446.14	6382.12	5986.09	5585.65
chr16:30075978-30085377	ENSG00000149923	NM_002720	PPP4C	protein_coding	protein phosphatase 4 catalytic subunit	590.385	0.392306	0.0755109	5.19536	2.04325e-07	3.56092e-06	496.983	505.029	523.609	650.396	672.241	694.055
chr2:46541806-46583121	ENSG00000119729	NM_012249	RHOQ	protein_coding	ras homolog family member Q	203.855	-0.605935	0.116711	-5.19178	2.08293e-07	3.62593e-06	259.448	236.762	246.516	143.293	190.992	146.117
chr19:35758143-35771028	ENSG00000167595	NM_001039887	PROSER3	protein_coding	proline and serine rich 3	412.638	0.437809	0.0843533	5.19019	2.10082e-07	3.65287e-06	342.717	341.778	362.131	483.936	473.71	471.559
chr11:47248300-47269032	ENSG00000025434	NM_001130101, NM_001130102, NM_001251934, NM_001251935, NM_005693	NR1H3	protein_coding	nuclear receptor subfamily 1 group H member 3	66.7961	-0.919041	0.177152	-5.18786	2.12729e-07	3.69467e-06	88.5279	94.5139	87.9051	38.6119	50.261	40.957
chr7:158631311-158704829	ENSG00000146918	NM_001281932, NM_001281933, NM_017760	NCAPG2	protein_coding	non-SMC condensin II complex subunit G2	505.241	-0.43579	0.0840186	-5.18682	2.13914e-07	3.71102e-06	617.065	584.268	550.362	447.898	385.753	446.099
chr1:9588922-9614873	ENSG00000188807	NM_001010866, NM_001130924	TMEM201	protein_coding	transmembrane protein 201	519.545	0.406296	0.0783554	5.1853	2.15671e-07	3.73724e-06	425.109	452.521	457.68	588.617	595.593	597.751
chr7:44379121-44490880	ENSG00000015676	NM_015332	NUDCD3	protein_coding	NudC domain containing 3	480.46	0.416907	0.0804094	5.1848	2.16241e-07	3.74285e-06	415.467	395.24	418.505	549.147	536.536	567.863
chr16:89711856-89718165	ENSG00000261373	-	VPS9D1-AS1	antisense_RNA	VPS9D1 antisense RNA 1	610.686	0.414709	0.0800135	5.183	2.1835e-07	3.77505e-06	571.487	485.935	505.454	688.15	674.754	738.333
chr17:47807372-47821834	ENSG00000006025	NM_145798	OSBPL7	protein_coding	oxysterol binding protein like 7	54.7841	-0.988623	0.190826	-5.18076	2.20988e-07	3.81631e-06	69.2446	79.2389	81.2167	36.8958	28.9001	33.2084
chr19:39971005-39981441	ENSG00000013275	NM_006503, NM_153001	PSMC4	protein_coding	proteasome 26S subunit%2C ATPase 4	282.299	0.51934	0.100252	5.18033	2.21491e-07	3.82065e-06	225.264	236.762	229.318	348.365	296.54	357.543
chr11:64606174-64723188	ENSG00000110076	NM_015080, NM_138732, NM_138734	NRXN2	protein_coding	neurexin 2	62.6795	-0.979546	0.189119	-5.17952	2.22454e-07	3.83292e-06	86.7748	78.2842	94.5935	33.4637	55.2871	27.6736
chr22:42583721-42614962	ENSG00000100227	NM_001278657, NM_032311, NM_178136	POLDIP3	protein_coding	DNA polymerase delta interacting protein 3	619.372	-0.391161	0.0755784	-5.17557	2.27219e-07	3.91059e-06	734.518	674.963	706.107	550.005	512.662	537.976
chr3:37243177-37366751	ENSG00000144674	NM_001172713, NM_002078	GOLGA4	protein_coding	golgin A4	881.301	0.357782	0.0691816	5.17164	2.32043e-07	3.98909e-06	758.184	801.936	753.882	1037.37	942.394	994.037
chr17:18244836-18258916	ENSG00000177731	NM_001256264, NM_001256265, NM_002018	FLII	protein_coding	FLII%2C actin remodeling protein	810.927	0.351064	0.0678869	5.17131	2.32455e-07	3.99167e-06	729.259	699.785	703.241	907.809	912.237	913.23
chr2:43230836-43596046	ENSG00000115970	NM_001083953, NM_001271643, NM_001271644, NM_022065	THADA	protein_coding	THADA%2C armadillo repeat containing	215.559	0.573102	0.110836	5.17071	2.33206e-07	4.00004e-06	170.92	152.75	190.143	264.277	246.279	268.988
chr11:134378504-134411918	ENSG00000109956	NM_018644, NM_054025	B3GAT1	protein_coding	beta-1%2C3-glucuronyltransferase 1	30.7225	-1.18357	0.228932	-5.16996	2.34144e-07	4.0116e-06	43.8257	45.8249	50.641	10.2965	13.8218	19.925
chr11:74012714-74171210	ENSG00000168014	NM_001286577, NM_015531	C2CD3	protein_coding	C2 calcium dependent domain containing 3	284.121	-0.504174	0.0975778	-5.16689	2.38022e-07	4.07345e-06	319.927	346.551	339.199	233.388	238.74	226.924
chr16:30923055-30948783	ENSG00000099364	NM_001099784, NM_001282351	FBXL19	protein_coding	F-box and leucine rich repeat protein 19	838.392	0.370787	0.0718015	5.16406	2.41656e-07	4.13099e-06	696.828	735.108	756.748	950.711	885.85	1005.11
chr3:49162535-49166321	ENSG00000177352	NM_022903	CCDC71	protein_coding	coiled-coil domain containing 71	161.577	0.630712	0.122145	5.16361	2.4223e-07	4.13615e-06	119.206	130.792	123.258	187.053	201.044	208.106
chr13:91347820-91354579	ENSG00000215417	-	MIR17HG	processed_transcript	miR-17-92a-1 cluster host gene	146.711	-0.677542	0.131254	-5.16208	2.44227e-07	4.16556e-06	193.709	159.433	195.876	112.404	118.113	100.732
chr1:156641390-156659532	ENSG00000132692	NM_021948, NM_198427	BCAN	protein_coding	brevican	16.2872	1.29863	0.251585	5.16181	2.44574e-07	4.16681e-06	6.13559	3.81874	3.82196	18.8769	35.1827	29.8875
chr11:125445745-125496317	ENSG00000149557	NM_005103, NM_022549	FEZ1	protein_coding	fasciculation and elongation protein zeta 1	34.0485	-1.14592	0.222055	-5.16055	2.46227e-07	4.19026e-06	55.2203	53.4624	43.9526	17.1608	20.1044	14.3903
chr14:53036745-53153282	ENSG00000100523	NM_001160147, NM_001160148, NM_030637	DDHD1	protein_coding	DDHD domain containing 1	479.854	-0.430159	0.0834677	-5.1536	2.55539e-07	4.34387e-06	567.104	568.993	524.564	435.886	399.575	383.003
chr16:57735730-57757250	ENSG00000140854	NM_005886	KATNB1	protein_coding	katanin regulatory subunit B1	432.763	0.433014	0.0840379	5.1526	2.569e-07	4.36214e-06	366.383	356.098	377.419	499.381	473.71	523.585
chr16:30005509-30023270	ENSG00000149927	NM_001282062, NM_001282063, NM_001282068, NM_003586	DOC2A	protein_coding	double C2 domain alpha	245.225	0.549909	0.106845	5.1468	2.64961e-07	4.49398e-06	175.303	214.804	200.653	281.438	281.462	317.693
chr3:40309684-40312424	ENSG00000114784	NM_005875	EIF1B	protein_coding	eukaryotic translation initiation factor 1B	221.961	0.58071	0.112873	5.14479	2.6782e-07	4.53742e-06	200.722	163.251	160.522	248.832	292.77	265.667
chr7:156668946-156893230	ENSG00000105983	NM_022458	LMBR1	protein_coding	limb development membrane protein 1	354.271	-0.476343	0.0926012	-5.14402	2.68916e-07	4.55091e-06	391.802	401.923	449.08	296.025	307.849	278.95
chr17:1569267-1628886	ENSG00000167703	NM_001284498, NM_001284499, NM_152346	SLC43A2	protein_coding	solute carrier family 43 member 2	52.5309	1.01219	0.196902	5.14057	2.73904e-07	4.63017e-06	32.431	28.6406	31.5312	56.6308	82.9307	83.0209
chr10:100373513-100454043	ENSG00000235823	-	OLMALINC	lincRNA	oligodendrocyte maturation-associated long intergenic non-coding RNA	197.973	-0.583907	0.113595	-5.14023	2.74397e-07	4.63335e-06	255.065	221.487	241.739	153.59	162.092	153.865
chr19:5782960-5784765	ENSG00000212123	NM_001134316	PRR22	protein_coding	proline rich 22	31.2543	1.15588	0.225054	5.13604	2.80585e-07	4.73257e-06	15.7772	12.4109	18.1543	48.0504	47.748	45.3848
chr7:154943687-155003084	ENSG00000157212	NM_007349	PAXIP1	protein_coding	PAX interacting protein 1	242.235	-0.534435	0.104098	-5.13398	2.83679e-07	4.7752e-06	284.867	290.224	291.425	195.634	180.94	210.32
chr6:31879759-31897687	ENSG00000204371	NM_001289413, NM_006709, NM_025256	EHMT2	protein_coding	euchromatic histone lysine methyltransferase 2	549.513	0.422034	0.0822047	5.13394	2.83741e-07	4.7752e-06	459.293	499.301	445.258	636.668	578.002	678.558
chr1:225919877-225924340	ENSG00000143811	NM_001271681, NM_013328	PYCR2	protein_coding	pyrroline-5-carboxylate reductase 2	498.017	0.423727	0.0825907	5.13045	2.89053e-07	4.85923e-06	411.085	447.748	412.772	580.895	528.997	606.606
chr11:45847118-45883248	ENSG00000121671	NM_001127457, NM_021117	CRY2	protein_coding	cryptochrome circadian regulator 2	135.874	-0.688407	0.134354	-5.12382	2.99403e-07	5.02766e-06	174.426	176.617	158.611	90.0945	99.2655	116.229
chr4:2937933-2963385	ENSG00000087269	NM_001291978, NM_001291979, NM_003703	NOP14	protein_coding	NOP14 nucleolar protein	572.018	0.413428	0.0807663	5.11882	3.07454e-07	5.15196e-06	481.206	519.349	467.235	689.866	598.106	676.344
chr5:176392455-176416569	ENSG00000175416	NM_001834, NM_007097	CLTB	protein_coding	clathrin light chain B	257.392	0.524868	0.102537	5.1188	3.07483e-07	5.15196e-06	199.845	214.804	211.163	285.728	331.723	301.089
chr20:35455164-35519280	ENSG00000126001	NM_007186	CEP250	protein_coding	centrosomal protein 250	917.08	0.341496	0.0667456	5.11638	3.11452e-07	5.2127e-06	824.799	795.253	802.612	1051.96	985.116	1042.74
chr11:61680433-61747001	ENSG00000134780	NM_006133	DAGLA	protein_coding	diacylglycerol lipase alpha	95.9149	-0.792834	0.155031	-5.11403	3.15356e-07	5.27223e-06	129.724	126.973	117.525	68.6434	54.0306	78.5931
chr11:70467856-71252577	ENSG00000162105	NM_012309, NM_133266	SHANK2	protein_coding	SH3 and multiple ankyrin repeat domains 2	93.9133	-0.794776	0.155453	-5.11265	3.17674e-07	5.30516e-06	127.971	120.29	116.57	56.6308	67.8524	74.1654
chrX:74585217-74614617	ENSG00000131263	NM_016120, NM_183353	RLIM	protein_coding	ring finger protein%2C LIM domain interacting	734.529	-0.360799	0.070587	-5.11141	3.19759e-07	5.33411e-06	858.107	808.619	815.989	639.242	642.084	643.135
chr3:184371935-184378144	ENSG00000090534	NM_000460, NM_001177597, NM_001177598, NM_001289997, NM_001289998, NM_001290003, NM_001290022, NM_001290026, NM_001290027, NM_001290028	THPO	protein_coding	thrombopoietin	20.3197	1.26066	0.246798	5.10806	3.25488e-07	5.42374e-06	8.76513	2.86406	10.5104	29.1734	35.1827	35.4223
chr12:46358189-46372867	ENSG00000134294	NM_018976	SLC38A2	protein_coding	solute carrier family 38 member 2	709.606	-0.379294	0.0742987	-5.10499	3.30817e-07	5.50047e-06	826.552	783.797	802.612	630.661	648.367	565.649
chr1:154924734-154936991	ENSG00000163344	NM_006556	PMVK	protein_coding	phosphomevalonate kinase	117.904	0.738373	0.144637	5.10499	3.30813e-07	5.50047e-06	72.7506	78.2842	106.059	151.874	154.553	143.903
chr14:52004803-52069228	ENSG00000087303	NM_007361	NID2	protein_coding	nidogen 2	266.796	-0.529052	0.103683	-5.1026	3.35015e-07	5.5581e-06	302.397	319.82	330.6	211.078	192.248	244.635
chr1:17406760-17439724	ENSG00000179051	NM_001136204, NM_018715	RCC2	protein_coding	regulator of chromosome condensation 2	1327.52	0.366469	0.0718172	5.10281	3.34655e-07	5.5581e-06	1214.85	1040.61	1210.61	1434.65	1593.27	1471.13
chr20:63895182-63936031	ENSG00000101152	NM_025219	DNAJC5	protein_coding	DnaJ heat shock protein family (Hsp40) member C5	510.474	0.404782	0.0793364	5.10209	3.35919e-07	5.56703e-06	420.726	439.155	453.858	592.049	560.41	596.644
chr3:184174689-184184091	ENSG00000161203	NM_001025205, NM_004068	AP2M1	protein_coding	adaptor related protein complex 2 mu 1 subunit	629.329	0.377328	0.0739641	5.1015	3.36974e-07	5.57843e-06	535.55	560.401	539.852	689.866	736.324	713.98
chr2:27427790-27442259	ENSG00000115216	NM_013392	NRBP1	protein_coding	nuclear receptor binding protein 1	252.925	0.516733	0.101369	5.09752	3.44129e-07	5.68474e-06	216.499	205.257	196.831	302.889	292.77	303.303
chr20:58651253-58679526	ENSG00000124222	NM_001001433, NM_001134772, NM_001134773, NM_001204868, NM_003763	STX16	protein_coding	syntaxin 16	423.583	-0.431193	0.084589	-5.09751	3.44144e-07	5.68474e-06	487.341	474.479	504.499	374.965	349.314	350.902
chr11:47418769-47426473	ENSG00000165916	NM_002804	PSMC3	protein_coding	proteasome 26S subunit%2C ATPase 3	281.699	-0.510226	0.100106	-5.09684	3.4537e-07	5.69879e-06	333.075	311.228	356.398	240.252	212.353	236.886
chr11:128965060-129279324	ENSG00000134909	NM_001142685, NM_014715	ARHGAP32	protein_coding	Rho GTPase activating protein 32	282.597	-0.531356	0.104282	-5.09538	3.48043e-07	5.73668e-06	326.063	373.282	312.445	247.116	199.787	236.886
chr2:231056864-231172827	ENSG00000173692	NM_001191037, NM_002807	PSMD1	protein_coding	proteasome 26S subunit%2C non-ATPase 1	320.708	0.469959	0.0923021	5.09153	3.55184e-07	5.84803e-06	266.46	274.95	259.893	370.674	368.162	384.11
chr3:33113979-33147773	ENSG00000170275	NM_006371	CRTAP	protein_coding	cartilage associated protein	1048.88	0.424715	0.083429	5.09073	3.56679e-07	5.85994e-06	799.38	1047.29	828.41	1220.99	1177.36	1219.85
chr18:35290282-35328390	ENSG00000257267	-	ZNF271P	transcribed_unitary_pseudogene	zinc finger protein 271%2C pseudogene	201.352	-0.590265	0.115947	-5.0908	3.5656e-07	5.85994e-06	229.647	256.81	249.383	180.189	138.218	153.865
chr5:95463895-95555007	ENSG00000198677	NM_014639	TTC37	protein_coding	tetratricopeptide repeat domain 37	474.745	-0.416258	0.0818125	-5.08795	3.61961e-07	5.94031e-06	539.932	534.624	560.873	425.589	403.345	384.11
chr11:47239302-47248906	ENSG00000134575	NM_001610	ACP2	protein_coding	acid phosphatase 2%2C lysosomal	121.559	-0.704251	0.138553	-5.08292	3.7168e-07	6.09323e-06	163.031	150.84	146.19	93.5266	81.6741	94.0904
chr6:144094881-144095573	ENSG00000169976	NM_031287	SF3B5	protein_coding	splicing factor 3b subunit 5	262.238	0.52433	0.103168	5.08232	3.72862e-07	6.10602e-06	216.499	208.122	214.985	310.611	278.949	344.26
chr1:65420652-65641559	ENSG00000116678	NM_001003679, NM_001003680, NM_001198687, NM_001198688, NM_001198689, NM_002303	LEPR	protein_coding	leptin receptor	147.482	-0.678625	0.133564	-5.08089	3.75664e-07	6.14528e-06	182.315	205.257	167.211	123.558	89.2133	117.336
chrMT:10760-12137	ENSG00000198886	-	MT-ND4	protein_coding	mitochondrially encoded NADH:ubiquinone oxidoreductase core subunit 4	30099.6	-0.415044	0.0817057	-5.07974	3.77947e-07	6.17599e-06	32685.2	38595.1	32272.6	27041.2	25624.3	24379.4
chr1:154983338-154993111	ENSG00000160688	NM_001184891, NM_001184892, NM_025207, NM_201398	FLAD1	protein_coding	flavin adenine dinucleotide synthetase 1	246.383	0.536087	0.105575	5.07776	3.81919e-07	6.23419e-06	182.315	208.122	205.43	269.425	314.131	298.875
chr12:108522580-108561400	ENSG00000075856	NM_014706	SART3	protein_coding	squamous cell carcinoma antigen recognized by T-cells 3	486.228	0.406966	0.0801724	5.07613	3.85191e-07	6.28084e-06	397.061	422.926	429.015	548.289	556.641	563.435
chr1:227563543-227677443	ENSG00000181450	NM_178549	ZNF678	protein_coding	zinc finger protein 678	247.012	-0.567867	0.111905	-5.07456	3.88386e-07	6.32615e-06	270.843	347.506	276.137	208.504	180.94	198.143
chr16:67438014-67481237	ENSG00000159720	NM_004691	ATP6V0D1	protein_coding	ATPase H+ transporting V0 subunit d1	260.976	0.509108	0.100423	5.06963	3.98588e-07	6.48538e-06	219.128	216.714	205.43	323.482	297.796	303.303
chr15:88621296-88632282	ENSG00000181026	NM_022767	AEN	protein_coding	apoptosis enhancing nuclease	323.113	0.474837	0.0936827	5.06856	4.00834e-07	6.51495e-06	278.731	273.995	251.294	361.236	397.062	376.362
chr8:144104499-144107611	ENSG00000179632	NM_032272	MAF1	protein_coding	MAF1 homolog%2C negative regulator of RNA polymerase III	320.509	0.476115	0.0939424	5.06816	4.0168e-07	6.52172e-06	269.966	272.085	255.116	350.939	381.984	392.966
chr7:100875111-100888664	ENSG00000087087	NM_001128852, NM_001128853, NM_001128854, NM_015908	SRRT	protein_coding	serrate%2C RNA effector molecule	1115.35	0.333501	0.0658142	5.06731	4.03486e-07	6.54405e-06	972.053	1030.11	954.535	1290.5	1187.42	1257.49
chr1:154220179-154271510	ENSG00000143569	NM_001127320, NM_001287815, NM_001287816, NM_014847	UBAP2L	protein_coding	ubiquitin associated protein 2 like	1584.52	0.329385	0.0651005	5.05965	4.20032e-07	6.80515e-06	1390.15	1481.67	1333.86	1785.59	1666.15	1849.71
chr19:10111538-10115372	ENSG00000244165	NM_002566	P2RY11	protein_coding	purinergic receptor P2Y11	79.0257	0.850718	0.168265	5.05583	4.28513e-07	6.93516e-06	42.9492	59.1905	57.3294	92.6686	116.857	105.16
chr11:61299451-61342596	ENSG00000167986	NM_001923	DDB1	protein_coding	damage specific DNA binding protein 1	1642.49	-0.298909	0.0591266	-5.0554	4.29495e-07	6.93878e-06	1781.08	1881.69	1781.03	1474.12	1462.6	1474.45
chr15:41283990-41309737	ENSG00000247556	-	OIP5-AS1	processed_transcript	OIP5 antisense RNA 1	493.959	-0.412943	0.0816846	-5.05533	4.2965e-07	6.93878e-06	567.104	582.358	548.451	429.021	446.066	390.752
chr11:31509700-31790328	ENSG00000109911	NM_001288725, NM_001288726, NM_019040	ELP4	protein_coding	elongator acetyltransferase complex subunit 4	103.353	-0.748969	0.148345	-5.04884	4.44509e-07	7.17112e-06	133.23	126.973	135.68	66.9273	75.3915	81.914
chr4:6640091-6642745	ENSG00000179010	NM_001272053, NM_001272054, NM_033296	MRFAP1	protein_coding	Morf4 family associated protein 1	1058.14	0.321612	0.0637259	5.04681	4.49254e-07	7.24e-06	963.288	912.68	940.202	1179.81	1167.31	1185.54
chr9:136114581-136118863	ENSG00000238227	NM_001256526, NM_152833	TMEM250	protein_coding	transmembrane protein 250	399.932	0.441819	0.0875759	5.04498	4.53569e-07	7.30178e-06	334.828	332.231	345.887	469.349	424.705	492.591
chr14:104865280-104896770	ENSG00000099814	NM_001112726, NM_015005	CEP170B	protein_coding	centrosomal protein 170B	617.405	0.389421	0.0772155	5.0433	4.57574e-07	7.35847e-06	545.191	522.213	530.297	686.434	660.932	759.365
chr19:48900050-48923372	ENSG00000104805	NM_006184	NUCB1	protein_coding	nucleobindin 1	637.852	0.392637	0.077903	5.04008	4.65336e-07	7.47538e-06	568.857	560.401	518.831	707.027	686.063	785.931
chr11:68707440-68751564	ENSG00000132749	NM_001039656, NM_004923	TESMIN	protein_coding	testis expressed metallothionein like protein	90.4968	-0.828435	0.164377	-5.03984	4.6593e-07	7.47701e-06	105.182	142.248	110.837	72.0756	62.8263	49.8126
chr1:32179686-32198285	ENSG00000084652	NM_175852	TXLNA	protein_coding	taxilin alpha	968.126	0.333249	0.0661404	5.03851	4.69168e-07	7.52104e-06	862.489	837.259	866.63	1114.6	1034.12	1093.66
chr2:211375717-212538841	ENSG00000178568	NM_001042599, NM_005235	ERBB4	protein_coding	erb-b2 receptor tyrosine kinase 4	35.3363	1.12648	0.223595	5.03806	4.70272e-07	7.5308e-06	17.5303	9.54686	26.7537	49.7665	55.2871	53.1334
chr9:7796490-7888380	ENSG00000137038	NM_033428	DMAC1	protein_coding	distal membrane arm assembly complex 1	118.699	0.69601	0.138173	5.03723	4.72305e-07	7.55539e-06	83.2688	87.8311	93.6381	149.299	152.04	146.117
chr11:65089324-65111860	ENSG00000149823	NM_013265	VPS51	protein_coding	VPS51%2C GARP complex subunit	379.395	-0.449814	0.0893081	-5.03666	4.73732e-07	7.57025e-06	446.145	419.107	453.858	303.747	310.362	343.153
chr17:42682613-42699814	ENSG00000108797	NM_003632	CNTNAP1	protein_coding	contactin associated protein 1	124.334	-0.687885	0.136585	-5.03633	4.74544e-07	7.57526e-06	148.131	161.342	157.656	90.0945	98.009	90.7696
chr20:25006230-25058980	ENSG00000154930	NM_001252675, NM_001252676, NM_001252677, NM_032501	ACSS1	protein_coding	acyl-CoA synthetase short chain family member 1	180.461	-0.60205	0.119665	-5.03114	4.87569e-07	7.77501e-06	216.499	198.575	244.606	139.861	138.218	145.01
chr10:124619292-124744269	ENSG00000189319	NM_014661	FAM53B	protein_coding	family with sequence similarity 53 member B	427.867	0.433332	0.0861951	5.02735	4.97314e-07	7.92211e-06	353.235	375.192	357.353	466.775	479.993	534.655
chr19:45769717-45782552	ENSG00000104936	NM_001081560, NM_001081562, NM_001081563, NM_001288764, NM_001288765, NM_001288766, NM_004409	DMPK	protein_coding	DM1 protein kinase	307.37	0.485613	0.0966263	5.02568	5.01649e-07	7.98278e-06	254.189	251.082	258.938	381.829	322.927	375.255
chr6:16299112-16761491	ENSG00000124788	NM_000332, NM_001128164	ATXN1	protein_coding	ataxin 1	376.326	0.457375	0.0910968	5.02075	5.14688e-07	8.18171e-06	321.68	318.865	304.801	423.015	405.858	483.735
chr6:99398051-99425331	ENSG00000132424	NM_015491, NM_032870	PNISR	protein_coding	PNN interacting serine and arginine rich protein	1021.74	-0.337997	0.0673315	-5.01989	5.17016e-07	8.21013e-06	1091.26	1202.9	1137.03	930.118	894.646	874.487
chr5:135333900-135399914	ENSG00000113648	NM_001040158, NM_004893, NM_138609, NM_138610	H2AFY	protein_coding	H2A histone family member Y	826.71	0.355977	0.0710505	5.0102	5.43749e-07	8.61663e-06	695.952	728.425	747.193	947.279	869.515	971.898
chr7:65960684-65982314	ENSG00000169919	NM_000181, NM_001284290, NM_001293104, NM_001293105	GUSB	protein_coding	glucuronidase beta	375.471	0.460877	0.091985	5.01035	5.43322e-07	8.61663e-06	321.68	287.36	330.6	400.706	458.632	453.848
chr20:63520724-63522206	ENSG00000125534	NM_024299	PPDPF	protein_coding	pancreatic progenitor cell differentiation and proliferation factor	734.065	0.385718	0.0769966	5.00955	5.45576e-07	8.63659e-06	602.165	695.011	607.692	865.765	780.302	853.455
chr11:134274245-134319564	ENSG00000166105	NM_001080407	GLB1L3	protein_coding	galactosidase beta 1 like 3	71.4726	-0.872585	0.1743	-5.00622	5.55102e-07	8.76911e-06	83.2688	96.4233	107.015	43.7602	45.2349	53.1334
chr7:74657667-74760692	ENSG00000263001	NM_001163636, NM_001280800, NM_001518, NM_032999, NM_033000, NM_033001	GTF2I	protein_coding	general transcription factor IIi	450.841	0.420633	0.0840197	5.00637	5.54672e-07	8.76911e-06	362.877	388.557	401.306	530.27	486.275	535.762
chr7:112422968-112481017	ENSG00000006652	NM_001007245, NM_001197079, NM_001197080, NM_001550	IFRD1	protein_coding	interferon related developmental regulator 1	332.336	-0.46856	0.0936037	-5.00579	5.56348e-07	8.77057e-06	409.332	392.376	360.22	268.567	289.001	274.523
chr2:74361154-74392087	ENSG00000204843	NM_001135040, NM_001135041, NM_001190836, NM_001190837, NM_004082, NM_023019	DCTN1	protein_coding	dynactin subunit 1	1739.11	0.295838	0.0590977	5.00591	5.55982e-07	8.77057e-06	1534.78	1552.32	1588.98	1866.24	1899.87	1992.5
chr19:17719242-17734516	ENSG00000130479	NM_018174	MAP1S	protein_coding	microtubule associated protein 1S	313.518	0.472594	0.0944146	5.00552	5.57126e-07	8.77372e-06	250.683	275.904	257.027	380.971	346.801	369.72
chr11:65261762-65305589	ENSG00000014138	NM_002689	POLA2	protein_coding	DNA polymerase alpha 2%2C accessory subunit	489.969	-0.409204	0.081784	-5.00347	5.63071e-07	8.85817e-06	571.487	547.99	563.739	415.293	390.779	450.527
chr11:10797050-10809110	ENSG00000110321	NM_001042559, NM_001172705, NM_001418	EIF4G2	protein_coding	eukaryotic translation initiation factor 4 gamma 2	2463.98	0.309008	0.0617883	5.00107	5.70121e-07	8.9598e-06	2122.04	2279.79	2192.85	2823.82	2548.23	2817.18
chr3:184380073-184390736	ENSG00000090539	NM_003741	CHRD	protein_coding	chordin	76.8289	0.82749	0.165523	4.99925	5.7555e-07	9.03578e-06	50.8378	49.6437	57.3294	103.823	103.035	96.3043
chr19:4675224-4724673	ENSG00000142002	NM_139159	DPP9	protein_coding	dipeptidyl peptidase 9	322.753	0.461672	0.0923525	4.99902	5.7621e-07	9.0368e-06	257.695	281.632	270.404	377.539	370.675	378.575
chrX:20006713-20116917	ENSG00000184368	NM_001168465, NM_001168466, NM_001168467, NM_152780	MAP7D2	protein_coding	MAP7 domain containing 2	116.067	-0.706981	0.141604	-4.99266	5.95533e-07	9.33022e-06	139.366	143.203	156.7	86.6623	92.9829	77.4862
chr11:120210767-120230332	ENSG00000184232	NM_178507	OAF	protein_coding	out at first homolog	184.824	-0.583652	0.116923	-4.99177	5.98289e-07	9.36375e-06	210.363	240.581	220.718	141.577	140.731	154.972
chr6:7541575-7586717	ENSG00000096696	NM_001008844, NM_004415	DSP	protein_coding	desmoplakin	1480.04	0.301031	0.0603498	4.9881	6.09763e-07	9.51393e-06	1298.99	1330.83	1344.37	1694.63	1600.81	1610.61
chr8:93857807-93926066	ENSG00000164951	NM_001161779, NM_001161780, NM_001161781, NM_018444	PDP1	protein_coding	pyruvate dehyrogenase phosphatase catalytic subunit 1	115.303	-0.722916	0.144924	-4.98825	6.09289e-07	9.51393e-06	141.119	153.704	146.19	101.249	75.3915	74.1654
chr11:66664998-66677921	ENSG00000173914	NM_001286135, NM_031492	RBM4B	protein_coding	RNA binding motif protein 4B	98.8438	-0.760615	0.152478	-4.98836	6.08935e-07	9.51393e-06	116.576	122.2	142.368	71.2175	75.3915	65.3098
chr19:35718019-35738878	ENSG00000272333	NM_014727	KMT2B	protein_coding	lysine methyltransferase 2B	1157.16	0.327948	0.0657719	4.98614	6.15987e-07	9.60119e-06	1008.87	1038.7	1025.24	1281.06	1217.57	1371.51
chr20:6767664-6780280	ENSG00000125845	NM_001200	BMP2	protein_coding	bone morphogenetic protein 2	76.6625	0.827604	0.166041	4.98434	6.21728e-07	9.68074e-06	56.9734	45.8249	54.4629	103.823	99.2655	99.6251
chr11:22193176-22283357	ENSG00000171714	NM_001142649, NM_213599	ANO5	protein_coding	anoctamin 5	187.793	-0.579594	0.116301	-4.98358	6.24185e-07	9.70904e-06	212.993	239.626	230.273	154.448	134.448	154.972
chr19:12995608-13098796	ENSG00000008441	NM_001271043, NM_001271044, NM_002501	NFIX	protein_coding	nuclear factor I X	295.535	0.483313	0.0970221	4.98147	6.31034e-07	9.80554e-06	242.794	258.72	232.184	338.069	331.723	369.72
chr4:185585444-185956652	ENSG00000154556	NM_001145670, NM_001145671, NM_001145672, NM_001145673, NM_001145674, NM_001145675, NM_001270771, NM_003603, NM_021069	SORBS2	protein_coding	sorbin and SH3 domain containing 2	10.7895	-1.2433	0.249693	-4.97934	6.38029e-07	9.90411e-06	25.4189	20.0484	14.3324	2.57413	1.25653	1.10695
chr8:66429028-66430733	ENSG00000179041	NM_015169	RRS1	protein_coding	ribosome biogenesis regulator homolog	141.066	0.649407	0.130426	4.97911	6.38771e-07	9.90552e-06	112.194	101.197	107.97	162.17	193.505	169.363
chr1:184790724-184974550	ENSG00000135842	NM_052966	FAM129A	protein_coding	family with sequence similarity 129 member A	53.8316	-0.96152	0.193149	-4.97814	6.41985e-07	9.9452e-06	78.8862	64.9186	79.3057	30.8895	40.2088	28.7806
chr4:112539333-112636995	ENSG00000138658	NM_018392	ZGRF1	protein_coding	zinc finger GRF-type containing 1	268.265	-0.503818	0.101218	-4.97754	6.43987e-07	9.96605e-06	312.915	335.095	303.846	235.962	204.814	216.961
chr19:10316212-10333640	ENSG00000161847	NM_133452	RAVER1	protein_coding	ribonucleoprotein%2C PTB binding 1	441.051	0.454745	0.0913733	4.97679	6.46488e-07	9.99458e-06	355.864	388.557	367.864	555.153	439.784	539.083
chr19:40191744-40215575	ENSG00000130758	NM_002446	MAP3K10	protein_coding	mitogen-activated protein kinase kinase kinase 10	458.492	0.412728	0.0829767	4.97402	6.55789e-07	1.01281e-05	408.455	388.557	378.374	537.135	493.814	544.617
chr7:149126416-149182802	ENSG00000197024	NM_020781, NM_170686	ZNF398	protein_coding	zinc finger protein 398	352.476	-0.44646	0.0899	-4.96619	6.82824e-07	1.05349e-05	395.308	411.47	418.505	291.734	289.001	308.838
chr16:87406246-87492045	ENSG00000140948	NM_015144	ZCCHC14	protein_coding	zinc finger CCHC-type containing 14	592.169	0.37404	0.0753461	4.96428	6.89547e-07	1.06278e-05	529.414	498.346	513.098	649.538	678.524	684.092
chr16:68737225-68835548	ENSG00000039068	NM_004360	CDH1	protein_coding	cadherin 1	30.4379	-1.14558	0.230838	-4.9627	6.95213e-07	1.07043e-05	53.4673	41.0515	43.9526	16.3028	20.1044	7.74862
chr1:205712819-205750276	ENSG00000069275	NM_022731	NUCKS1	protein_coding	nuclear casein kinase and cyclin dependent kinase substrate 1	3632.4	0.266367	0.0536792	4.96221	6.9696e-07	1.07203e-05	3363.18	3272.66	3247.71	4027.65	3882.66	4000.5
chr11:73308289-73369091	ENSG00000110237	NM_014786	ARHGEF17	protein_coding	Rho guanine nucleotide exchange factor 17	125.136	-0.68053	0.137212	-4.95971	7.06e-07	1.08484e-05	158.649	155.614	153.834	83.2301	104.292	95.1973
chr17:42561467-42566277	ENSG00000068120	NM_001042529, NM_001042532, NM_025233	COASY	protein_coding	Coenzyme A synthase	536.225	0.384361	0.077525	4.95789	7.12615e-07	1.0939e-05	456.663	451.566	482.523	607.494	598.106	620.997
chr12:51047962-51060424	ENSG00000050426	NM_001243689, NM_001300765, NM_015416	LETMD1	protein_coding	LETM1 domain containing 1	365.298	-0.443089	0.0894613	-4.95285	7.31333e-07	1.12037e-05	408.455	441.065	417.549	295.167	322.927	306.624
chr11:73675638-73761137	ENSG00000175582	NM_001077637, NM_001243718, NM_001243719, NM_002869, NM_198896	RAB6A	protein_coding	RAB6A%2C member RAS oncogene family	128.484	-0.720163	0.145398	-4.95303	7.30665e-07	1.12037e-05	191.956	127.928	168.166	92.6686	100.522	89.6626
chr16:29973641-29992261	ENSG00000149930	NM_001252043, NM_004783, NM_016151	TAOK2	protein_coding	TAO kinase 2	966.664	0.33752	0.0681676	4.95133	7.37088e-07	1.12805e-05	833.564	849.67	873.318	1063.11	1029.09	1151.22
chrX:85244032-85273362	ENSG00000147180	NM_021998	ZNF711	protein_coding	zinc finger protein 711	332.632	-0.451923	0.0913675	-4.94622	7.56704e-07	1.1569e-05	385.666	381.874	391.751	289.16	273.922	273.416
chr16:56932048-56944863	ENSG00000051108	NM_001010989, NM_001272103, NM_014685	HERPUD1	protein_coding	homocysteine inducible ER protein with ubiquitin like domain 1	174.217	-0.584787	0.118251	-4.94529	7.60293e-07	1.16122e-05	210.363	216.714	207.341	145.009	131.935	133.94
chr1:156750610-156800817	ENSG00000143294	NM_005973	PRCC	protein_coding	papillary renal cell carcinoma (translocation-associated)	746.542	0.376126	0.0760678	4.94461	7.62961e-07	1.16413e-05	591.647	669.235	684.131	870.055	794.124	870.059
chr2:84905625-84906675	ENSG00000034510	NM_021103	TMSB10	protein_coding	thymosin beta 10	867.522	0.337314	0.0682492	4.94239	7.71689e-07	1.17579e-05	772.208	730.335	792.101	992.755	971.294	946.439
chr19:39306568-39315336	ENSG00000128011	NM_020862	LRFN1	protein_coding	leucine rich repeat and fibronectin type III domain containing 1	299.751	0.482048	0.0975356	4.94228	7.72148e-07	1.17579e-05	224.387	271.131	249.383	345.791	348.057	359.757
chr3:136336233-136752403	ENSG00000118007	NM_005862	STAG1	protein_coding	stromal antigen 1	147.701	0.64516	0.130577	4.94082	7.77934e-07	1.18341e-05	125.341	101.197	110.837	180.189	204.814	163.828
chr8:144529179-144605816	ENSG00000147799	NM_025251	ARHGAP39	protein_coding	Rho GTPase activating protein 39	274.995	0.522586	0.105794	4.93967	7.82568e-07	1.18927e-05	238.412	189.028	243.65	342.359	297.796	338.725
chr2:20447074-20449445	ENSG00000143878	NM_004040	RHOB	protein_coding	ras homolog family member B	1187.54	0.327395	0.0662928	4.93862	7.86786e-07	1.19448e-05	1015	1025.33	1114.1	1369.44	1339.46	1261.92
chr9:131258076-131276547	ENSG00000126882	NM_033387	FAM78A	protein_coding	family with sequence similarity 78 member A	106.535	0.71378	0.144626	4.93534	8.00098e-07	1.21348e-05	76.2567	74.4655	84.0831	132.997	131.935	139.475
chr3:47495640-47513761	ENSG00000163832	NM_001031703	ELP6	protein_coding	elongator acetyltransferase complex subunit 6	231.616	0.554891	0.112452	4.93448	8.03656e-07	1.21766e-05	184.068	158.478	212.119	265.135	305.336	264.56
chr7:157138913-157269372	ENSG00000009335	NM_014671	UBE3C	protein_coding	ubiquitin protein ligase E3C	818.186	-0.359325	0.0728355	-4.93338	8.08193e-07	1.22332e-05	955.4	938.456	872.363	716.465	665.958	760.472
chr12:132710819-132722734	ENSG00000247077	NM_001170543, NM_001170544, NM_138575	PGAM5	protein_coding	PGAM family member 5%2C mitochondrial serine/threonine protein phosphatase	583.995	0.397886	0.0806752	4.93194	8.14158e-07	1.23112e-05	496.983	530.805	476.79	627.229	647.11	725.049
chr18:63123346-63320128	ENSG00000171791	NM_000633, NM_000657	BCL2	protein_coding	BCL2%2C apoptosis regulator	83.7136	-0.798674	0.162117	-4.92653	8.37044e-07	1.26447e-05	106.935	102.151	118.481	56.6308	52.7741	65.3098
chr16:2752329-2772538	ENSG00000167978	NM_016333	SRRM2	protein_coding	serine/arginine repetitive matrix 2	15294.7	0.298643	0.0606559	4.92356	8.49853e-07	1.28254e-05	13344.9	14308.8	13428.5	16585.1	16556	17545.1
chr11:78652831-79440948	ENSG00000149256	NM_001098816	TENM4	protein_coding	teneurin transmembrane protein 4	90.5346	-0.773931	0.157368	-4.91797	8.74477e-07	1.3184e-05	128.847	107.879	113.703	62.6371	70.3654	59.7751
chr19:55452985-55462343	ENSG00000063241	NM_001136201, NM_001136202, NM_024710	ISOC2	protein_coding	isochorismatase domain containing 2	174.339	0.582143	0.118468	4.91394	8.92655e-07	1.34447e-05	128.847	147.022	137.591	217.085	198.531	216.961
chr6:43182175-43224587	ENSG00000112659	NM_015089	CUL9	protein_coding	cullin 9	493.024	0.398692	0.0811849	4.91092	9.06516e-07	1.36399e-05	437.38	394.285	437.615	544.857	571.719	572.291
chr12:57095408-57132139	ENSG00000166888	NM_001178078, NM_001178079, NM_001178080, NM_001178081, NM_003153	STAT6	protein_coding	signal transducer and activator of transcription 6	286.047	0.501248	0.102099	4.90945	9.13339e-07	1.3729e-05	212.993	226.261	266.582	355.23	315.388	339.832
chr1:228106679-228109312	ENSG00000162910	NM_181441, NM_181454, NM_181455, NM_181456, NM_181462, NM_181463, NM_181464, NM_181465	MRPL55	protein_coding	mitochondrial ribosomal protein L55	423.221	0.425023	0.0866521	4.90494	9.34565e-07	1.40342e-05	368.136	324.593	385.063	482.22	490.045	489.27
chr5:140564456-140569103	ENSG00000176087	NM_080670	SLC35A4	protein_coding	solute carrier family 35 member A4	482.285	0.395726	0.0807024	4.90352	9.41348e-07	1.41221e-05	419.85	410.515	415.638	576.605	526.484	544.617
chr19:12730640-12734775	ENSG00000123144	NM_024038	TRIR	protein_coding	telomerase RNA component interacting RNase	593.214	0.393993	0.0803614	4.90277	9.44953e-07	1.41622e-05	464.552	546.08	523.609	703.595	639.571	681.879
chr17:20999593-21043760	ENSG00000124422	NM_015276	USP22	protein_coding	ubiquitin specific peptidase 22	1853.58	0.28557	0.0582519	4.90232	9.47111e-07	1.41805e-05	1656.61	1693.61	1655.86	2051.58	1963.95	2099.88
chr19:2236504-2248679	ENSG00000104897	NM_007165	SF3A2	protein_coding	splicing factor 3a subunit 2	1131.3	0.344165	0.0702382	4.89997	9.5852e-07	1.43372e-05	940.499	1078.79	963.134	1214.99	1256.53	1333.87
chr20:62136735-62143440	ENSG00000101182	NM_002792	PSMA7	protein_coding	proteasome subunit alpha 7	401.356	0.442254	0.0902988	4.89768	9.69752e-07	1.4491e-05	362.877	297.862	352.576	447.04	476.223	471.559
chr12:1970786-2697950	ENSG00000151067	NM_000719, NM_001129827, NM_001129829, NM_001129830, NM_001129831, NM_001129832, NM_001129833, NM_001129834, NM_001129835, NM_001129836, NM_001129837, NM_001129838, NM_001129839, NM_001129840, NM_001129841, NM_001129842, NM_001129843, NM_001129844, NM_001129846, NM_001167623, NM_001167624, NM_001167625, NM_199460	CACNA1C	protein_coding	calcium voltage-gated channel subunit alpha1 C	152.897	-0.609492	0.124475	-4.8965	9.75596e-07	1.45595e-05	191.08	181.39	188.232	120.126	118.113	118.443
chr6:30653119-30673037	ENSG00000204560	NM_001164239, NM_003587	DHX16	protein_coding	DEAH-box helicase 16	361.682	0.445259	0.0909366	4.89637	9.76256e-07	1.45595e-05	308.533	313.137	292.38	443.608	427.219	385.217
chr19:5674947-5691876	ENSG00000130255	NM_015414, NM_033643	RPL36	protein_coding	ribosomal protein L36	2838	0.291168	0.0595825	4.88681	1.02483e-06	1.5269e-05	2459.5	2555.69	2633.33	3198.78	2952.83	3227.85
chr7:99558406-99576453	ENSG00000197343	NM_001009958, NM_001009960, NM_001083956, NM_001085366, NM_001085367, NM_001085368, NM_024061, NM_138494	ZNF655	protein_coding	zinc finger protein 655	346.16	-0.469435	0.0961448	-4.88258	1.04705e-06	1.55848e-05	396.184	452.521	364.042	288.302	281.462	294.448
chr7:98106885-98209633	ENSG00000164715	NM_014916	LMTK2	protein_coding	lemur tyrosine kinase 2	432.815	0.411846	0.0843823	4.88072	1.057e-06	1.57175e-05	369.012	391.421	348.754	504.529	503.867	479.308
chr5:111496033-111512590	ENSG00000164211	NM_139164	STARD4	protein_coding	StAR related lipid transfer domain containing 4	90.0668	-0.760456	0.155841	-4.8797	1.06245e-06	1.57831e-05	116.576	110.744	120.392	65.2112	66.5958	60.882
chr14:54423560-54441431	ENSG00000100528	NM_005776	CNIH1	protein_coding	cornichon family AMPA receptor auxiliary protein 1	292.259	-0.486239	0.0997455	-4.87479	1.08924e-06	1.61652e-05	365.506	355.143	309.579	253.981	232.457	236.886
chr2:69013178-69249327	ENSG00000169604	NM_018153, NM_032208, NM_053034	ANTXR1	protein_coding	anthrax toxin receptor 1	229.167	0.522084	0.107138	4.87301	1.09909e-06	1.62955e-05	186.697	185.209	188.232	297.741	252.562	264.56
chr6:26114873-26123926	ENSG00000180596	NM_003526	HIST1H2BC	protein_coding	histone cluster 1 H2B family member c	474.845	0.418269	0.0859815	4.86464	1.14667e-06	1.69843e-05	442.639	384.738	383.152	510.535	576.745	551.259
chr16:89720400-89740903	ENSG00000158805	NM_001113525, NM_152287	ZNF276	protein_coding	zinc finger protein 276	490.909	0.388427	0.0798975	4.86156	1.16462e-06	1.72335e-05	425.986	412.424	430.926	537.135	566.693	572.291
chr11:14643723-14872044	ENSG00000152270	NM_000922	PDE3B	protein_coding	phosphodiesterase 3B	130.487	0.678039	0.139581	4.85769	1.18763e-06	1.75569e-05	94.6635	106.925	92.6826	170.75	131.935	185.967
chr8:143579697-143599541	ENSG00000104529	NM_001130053, NM_001130055, NM_001130056, NM_001130057, NM_001195203, NM_001289950, NM_001960, NM_032378	EEF1D	protein_coding	eukaryotic translation elongation factor 1 delta	549.114	0.419627	0.086415	4.85595	1.19812e-06	1.76947e-05	474.194	422.926	503.543	581.753	618.21	694.055
chr12:76858715-76879060	ENSG00000175183	NM_001300965, NM_001321	CSRP2	protein_coding	cysteine and glycine rich protein 2	222.777	-0.574929	0.118481	-4.85251	1.21911e-06	1.79872e-05	291.002	227.215	286.647	154.448	203.557	173.79
chr3:44975241-45036066	ENSG00000075914	NM_015004	EXOSC7	protein_coding	exosome component 7	189.538	0.57829	0.119258	4.84906	1.24049e-06	1.82849e-05	167.414	128.883	151.923	227.381	251.305	210.32
chr6:2987987-3028869	ENSG00000124588	NM_000904, NM_001290221, NM_001290222	NQO2	protein_coding	N-ribosyldihydronicotinamide:quinone reductase 2	160.193	0.594462	0.122639	4.84723	1.25197e-06	1.84362e-05	130.601	115.517	129.947	193.06	206.07	185.967
chr2:20666664-20679245	ENSG00000143869	NM_182828	GDF7	protein_coding	growth differentiation factor 7	221.599	-0.53876	0.111162	-4.84662	1.25583e-06	1.84752e-05	249.806	265.403	278.048	163.028	169.631	203.678
chr8:25841730-26045397	ENSG00000221818	NM_022659	EBF2	protein_coding	early B-cell factor 2	29.6918	-1.11382	0.229943	-4.84391	1.27308e-06	1.87108e-05	41.1961	38.1874	54.4629	13.7287	15.0783	15.4972
chr17:35713791-35864615	ENSG00000270647	NM_003487, NM_139215	TAF15	protein_coding	TATA-box binding protein associated factor 15	1360.01	0.293208	0.0606105	4.83758	1.31428e-06	1.92977e-05	1185.92	1222	1252.65	1480.98	1505.32	1513.19
chr19:33177603-33208867	ENSG00000130881	NM_002333	LRP3	protein_coding	LDL receptor related protein 3	321.182	0.469563	0.0971544	4.83316	1.34382e-06	1.97124e-05	283.114	242.49	275.181	350.939	366.905	408.463
chr9:137447573-137459334	ENSG00000165802	NM_001130969, NM_001130970, NM_001130971, NM_001178064, NM_015537	NSMF	protein_coding	NMDA receptor synaptonuclear signaling and neuronal migration factor	690.068	0.348586	0.0722102	4.82737	1.38347e-06	2.02744e-05	601.288	594.769	620.113	763.658	751.402	809.177
chr5:115204012-115262872	ENSG00000164219	NM_005023	PGGT1B	protein_coding	protein geranylgeranyltransferase type I subunit beta	125.143	-0.653214	0.135328	-4.8269	1.38675e-06	2.03029e-05	152.513	157.523	155.745	94.3847	95.4959	95.1973
chr11:95089810-95132645	ENSG00000149218	NM_015036	ENDOD1	protein_coding	endonuclease domain containing 1	57.9885	-0.893973	0.185235	-4.82615	1.39201e-06	2.03603e-05	82.3923	77.3295	75.4837	35.1797	37.6958	39.85
chr7:143381080-143391111	ENSG00000159840	NM_001010972, NM_003461	ZYX	protein_coding	zyxin	857.599	-0.363149	0.0752536	-4.82567	1.39532e-06	2.03891e-05	876.513	1052.06	973.645	731.052	755.172	757.151
chr18:39206924-39800318	ENSG00000267374	-	AC016205.1	lincRNA	---	41.6738	-1.01668	0.21077	-4.82366	1.40947e-06	2.05761e-05	59.6029	63.9639	55.4184	29.1734	26.387	15.4972
chr19:2425624-2427894	ENSG00000099800	NM_012458	TIMM13	protein_coding	translocase of inner mitochondrial membrane 13	294.3	0.478392	0.0992959	4.81784	1.45119e-06	2.11648e-05	233.153	231.034	269.448	366.384	320.414	345.367
chr6:57086844-57170307	ENSG00000112200	NM_001031623, NM_001257273, NM_015555	ZNF451	protein_coding	zinc finger protein 451	321.002	-0.469062	0.0974292	-4.81439	1.4765e-06	2.15133e-05	406.702	371.373	347.798	290.018	258.844	251.277
chr17:79778132-79787983	ENSG00000173894	NM_005189, NM_032647	CBX2	protein_coding	chromobox 2	661.254	0.350189	0.0727666	4.81249	1.49058e-06	2.16977e-05	586.387	566.129	586.671	737.917	719.989	770.434
chr11:33077188-33162371	ENSG00000176102	NM_001033505, NM_001033506, NM_001326	CSTF3	protein_coding	cleavage stimulation factor subunit 3	147.637	-0.609027	0.126586	-4.81116	1.50057e-06	2.18221e-05	185.821	181.39	174.855	120.126	111.831	111.802
chrMT:10470-10766	ENSG00000212907	-	MT-ND4L	protein_coding	mitochondrially encoded NADH:ubiquinone oxidoreductase core subunit 4L	3323.25	-0.343792	0.0714679	-4.81044	1.50598e-06	2.18799e-05	3686.62	3946.67	3545.82	3161.89	2990.53	2607.96
chr13:114314513-114327328	ENSG00000198824	NM_001164144, NM_001164145, NM_032436	CHAMP1	protein_coding	chromosome alignment maintaining phosphoprotein 1	185.395	0.576799	0.119947	4.80881	1.51835e-06	2.20385e-05	137.613	144.158	158.611	221.375	196.018	254.598
chr11:644233-706715	ENSG00000177030	NM_021008	DEAF1	protein_coding	DEAF1%2C transcription factor	827.502	0.328696	0.0683656	4.80791	1.5252e-06	2.21168e-05	718.741	746.564	730.95	918.963	893.389	956.401
chr6:138161921-138344663	ENSG00000112379	NM_020340	ARFGEF3	protein_coding	ARFGEF family member 3	290.781	-0.463526	0.0964307	-4.80683	1.53341e-06	2.22147e-05	328.693	335.095	353.531	245.4	236.227	245.742
chr19:48115445-48170603	ENSG00000105486	NM_000234, NM_001289063, NM_001289064	LIG1	protein_coding	DNA ligase 1	726.211	0.354164	0.0737017	4.80538	1.54461e-06	2.23469e-05	618.818	635.821	650.689	767.948	811.715	872.273
chr6:157381133-157678146	ENSG00000175048	NM_024630, NM_153746	ZDHHC14	protein_coding	zinc finger DHHC-type containing 14	76.6118	0.833261	0.173406	4.80526	1.54547e-06	2.23469e-05	66.615	40.0968	48.73	102.107	89.2133	112.908
chr6:31827735-31830255	ENSG00000204388	NM_005346	HSPA1B	protein_coding	heat shock protein family A (Hsp70) member 1B	328.53	0.468561	0.0975283	4.80436	1.5525e-06	2.24272e-05	276.978	284.496	257.027	360.378	434.758	357.543
chr17:82018702-82024107	ENSG00000169689	NM_001271006, NM_001271007, NM_144998	CENPX	protein_coding	centromere protein X	184.041	0.553493	0.115214	4.80404	1.55495e-06	2.24412e-05	139.366	155.614	147.146	223.949	212.353	225.817
chr1:24745357-24844324	ENSG00000169504	NM_013943	CLIC4	protein_coding	chloride intracellular channel 4	362.329	-0.443853	0.0924147	-4.80284	1.56434e-06	2.25552e-05	446.145	390.466	422.327	318.334	316.644	280.057
chr7:135361795-135510127	ENSG00000080802	NM_001008225, NM_001190847, NM_001190848, NM_001190849, NM_001190850, NM_013316	CNOT4	protein_coding	CCR4-NOT transcription complex subunit 4	264.1	-0.498559	0.103901	-4.79842	1.59918e-06	2.30358e-05	288.373	345.596	300.024	210.22	212.353	228.031
chr19:48954815-48961798	ENSG00000087088	NM_004324, NM_138761, NM_138763, NM_138764	BAX	protein_coding	BCL2 associated X%2C apoptosis regulator	285.116	0.478542	0.0997843	4.79577	1.62051e-06	2.33209e-05	236.659	237.717	234.095	314.902	315.388	371.934
chr16:75293698-75433485	ENSG00000153774	NM_006324	CFDP1	protein_coding	craniofacial development protein 1	258.311	0.488876	0.101944	4.79553	1.62243e-06	2.33264e-05	203.351	226.261	211.163	322.624	286.488	299.982
chr20:44942130-44960486	ENSG00000025772	NM_006809	TOMM34	protein_coding	translocase of outer mitochondrial membrane 34	271.591	0.48501	0.101144	4.79524	1.62479e-06	2.33383e-05	213.869	238.671	222.629	339.785	290.257	324.335
chr19:9853718-9936552	ENSG00000105088	NM_058164	OLFM2	protein_coding	olfactomedin 2	145.975	0.619172	0.129137	4.79471	1.62912e-06	2.33564e-05	111.317	128.883	98.4155	179.331	179.683	178.218
chr22:31488688-31618586	ENSG00000198089	NM_001007467, NM_001258325, NM_001258326, NM_001258327, NM_014775	SFI1	protein_coding	SFI1 centrin binding protein	623.941	-0.377557	0.0787443	-4.79472	1.62902e-06	2.33564e-05	738.024	678.782	705.152	532.844	498.84	590.002
chr11:70398404-70436584	ENSG00000085733	NM_001184740, NM_005231, NM_138565	CTTN	protein_coding	cortactin	912.473	-0.330075	0.068886	-4.79161	1.65449e-06	2.36311e-05	1078.11	990.964	985.111	809.992	828.05	782.611
chr1:209675420-209676388	ENSG00000123689	NM_015714	G0S2	protein_coding	G0/G1 switch 2	15.307	-1.20711	0.251896	-4.79211	1.6504e-06	2.36311e-05	23.6659	25.7765	27.7092	2.57413	8.79568	3.32084
chr1:1352689-1361777	ENSG00000162576	NM_001282582, NM_001282583, NM_001282584, NM_001282585, NM_032348	MXRA8	protein_coding	matrix remodeling associated 8	169.466	0.569709	0.118889	4.79193	1.65185e-06	2.36311e-05	135.86	133.656	133.769	201.64	196.018	215.854
chr3:44915257-44976185	ENSG00000163812	NM_001135179, NM_016598	ZDHHC3	protein_coding	zinc finger DHHC-type containing 3	282.338	0.488409	0.10193	4.79161	1.6545e-06	2.36311e-05	232.276	250.128	216.896	326.914	300.31	367.506
chr11:93661639-93730358	ENSG00000166004	NM_033395	CEP295	protein_coding	centrosomal protein 295	262.345	-0.514263	0.107343	-4.79084	1.66087e-06	2.36997e-05	305.027	350.37	278.048	214.511	194.761	231.352
chr20:49046246-49096960	ENSG00000124207	NM_001256135, NM_001316	CSE1L	protein_coding	chromosome segregation 1 like	792.636	-0.333436	0.0696765	-4.78549	1.70568e-06	2.43163e-05	871.254	883.084	904.849	731.052	684.806	680.772
chr13:72727749-72756198	ENSG00000136122	NM_001286746, NM_001286747, NM_024808	BORA	protein_coding	bora%2C aurora kinase A activator	48.01	-0.950343	0.198824	-4.77982	1.7545e-06	2.49889e-05	64.862	66.828	68.7953	34.3217	28.9001	24.3528
chr4:86594315-86815171	ENSG00000163629	NM_006264, NM_080683, NM_080684, NM_080685	PTPN13	protein_coding	protein tyrosine phosphatase%2C non-receptor type 13	704.24	-0.369716	0.0773563	-4.77939	1.75824e-06	2.50186e-05	828.305	774.25	789.235	672.705	593.08	567.863
chr15:28111040-28322152	ENSG00000128731	NM_004667	HERC2	protein_coding	HECT and RLD domain containing E3 ubiquitin protein ligase 2	946.038	0.358065	0.0749366	4.77824	1.76837e-06	2.51394e-05	866.872	727.471	884.784	1062.26	1065.53	1069.31
chr12:131894651-131923167	ENSG00000177169	NM_003565	ULK1	protein_coding	unc-51 like autophagy activating kinase 1	459.974	0.390142	0.0816642	4.77739	1.77581e-06	2.52215e-05	379.53	400.013	410.861	531.128	511.406	526.906
chr17:2337498-2381058	ENSG00000141258	NM_001098509, NM_014853	SGSM2	protein_coding	small G protein signaling modulator 2	543.701	0.367124	0.0768894	4.7747	1.79971e-06	2.55371e-05	482.082	472.569	465.324	627.229	619.467	595.537
chrX:120250752-120258398	ENSG00000177485	NM_001184742, NM_006777	ZBTB33	protein_coding	zinc finger and BTB domain containing 33	347.746	-0.448845	0.0941081	-4.76946	1.84716e-06	2.61802e-05	409.332	430.563	371.686	312.327	290.257	272.309
chr4:3074681-3243959	ENSG00000197386	NM_002111	HTT	protein_coding	huntingtin	1741.44	0.27402	0.0574547	4.76932	1.84848e-06	2.61802e-05	1576.85	1564.73	1582.29	1916.01	1867.2	1941.58
chr18:35251058-35290245	ENSG00000186814	NM_001112734, NM_001166012, NM_001288711	ZSCAN30	protein_coding	zinc finger and SCAN domain containing 30	187.722	-0.569473	0.119557	-4.7632	1.90545e-06	2.6962e-05	229.647	247.264	204.475	159.596	128.166	157.186
chr11:68460731-68615334	ENSG00000110075	NM_001164160, NM_001164161, NM_001164162, NM_001164163, NM_001164164, NM_018312	PPP6R3	protein_coding	protein phosphatase 6 regulatory subunit 3	460.265	-0.390733	0.0820352	-4.76299	1.90748e-06	2.69656e-05	502.242	528.896	541.763	404.138	388.266	396.287
chr12:133106817-133130473	ENSG00000214029	NM_001277291	ZNF891	protein_coding	zinc finger protein 891	109.397	-0.69606	0.146171	-4.76195	1.9173e-06	2.70792e-05	126.218	154.659	132.813	83.2301	84.1872	75.2723
chr3:50320027-50328251	ENSG00000114383	NM_007275	TUSC2	protein_coding	tumor suppressor candidate 2	122.325	0.654264	0.137401	4.7617	1.91965e-06	2.70872e-05	101.676	90.6951	85.9941	155.306	141.987	158.293
chr14:61187559-61550976	ENSG00000027075	NM_006255	PRKCH	protein_coding	protein kinase C eta	54.8199	-0.903863	0.189869	-4.76046	1.93154e-06	2.72297e-05	73.6271	76.3749	74.5282	36.8958	27.6436	39.85
chr11:102396332-102470384	ENSG00000152558	NM_052932	TMEM123	protein_coding	transmembrane protein 123	283.744	-0.540659	0.11366	-4.75681	1.96676e-06	2.77004e-05	339.211	403.832	274.226	225.665	233.714	225.817
chr17:3860315-3894891	ENSG00000004660	NM_032294, NM_172206, NM_172207	CAMKK1	protein_coding	calcium/calmodulin dependent protein kinase kinase 1	251.334	0.499181	0.104946	4.75657	1.96913e-06	2.77083e-05	191.08	217.668	210.208	282.296	280.205	326.549
chr1:36155579-36180849	ENSG00000116871	NM_001286365, NM_001286366, NM_018067	MAP7D1	protein_coding	MAP7 domain containing 1	945.028	0.329086	0.0691957	4.75587	1.9759e-06	2.77778e-05	787.986	870.673	850.386	1071.7	1000.19	1089.23
chr14:77800083-77935012	ENSG00000063761	NM_001142545, NM_020421	ADCK1	protein_coding	aarF domain containing kinase 1	77.6466	0.785071	0.165086	4.75551	1.97942e-06	2.78015e-05	56.0969	52.5077	54.4629	100.391	91.7263	110.695
chr11:73876699-73931124	ENSG00000175575	NM_001267803, NM_001267804, NM_001267805, NM_001267806, NM_025155	PAAF1	protein_coding	proteasomal ATPase associated factor 1	108.35	-0.686591	0.144497	-4.7516	2.01813e-06	2.83191e-05	128.847	140.339	138.546	77.2238	85.4437	79.7001
chr3:43079232-43106076	ENSG00000144647	NM_032806	POMGNT2	protein_coding	protein O-linked mannose N-acetylglucosaminyltransferase 2 (beta 1%2C4-)	218.57	0.522468	0.11001	4.74928	2.0414e-06	2.86192e-05	175.303	193.801	164.344	273.716	237.483	266.774
chr4:110045846-110199199	ENSG00000170522	NM_001130721, NM_024090	ELOVL6	protein_coding	ELOVL fatty acid elongase 6	146.199	-0.602865	0.126945	-4.74902	2.04403e-06	2.86297e-05	179.685	181.39	173.899	113.262	119.37	109.588
chrX:23664262-23686399	ENSG00000123131	NM_006406	PRDX4	protein_coding	peroxiredoxin 4	316.536	0.454238	0.0957818	4.74242	2.11178e-06	2.95513e-05	271.719	243.445	280.914	368.1	344.288	390.752
chr6:36676460-36687339	ENSG00000124762	NM_000389, NM_001220777, NM_001220778, NM_001291549, NM_078467	CDKN1A	protein_coding	cyclin dependent kinase inhibitor 1A	173.021	-0.601535	0.126905	-4.74005	2.1367e-06	2.98725e-05	194.586	242.49	196.831	131.28	116.857	156.079
chr2:130151392-130182750	ENSG00000136699	NM_001171083, NM_017751, NM_017951	SMPD4	protein_coding	sphingomyelin phosphodiesterase 4	651.015	0.371697	0.0784294	4.73925	2.14505e-06	2.99618e-05	589.017	519.349	585.716	705.311	791.611	715.087
chr1:212285537-212361863	ENSG00000066027	NM_001199756, NM_006243	PPP2R5A	protein_coding	protein phosphatase 2 regulatory subunit B'alpha	189.411	0.577896	0.121955	4.73862	2.15181e-06	3.00009e-05	153.39	141.293	152.878	199.066	218.635	271.202
chr10:91923769-92030325	ENSG00000095564	NM_003972	BTAF1	protein_coding	B-TFIID TATA-box binding protein associated factor 1	587.014	-0.364618	0.0769445	-4.73872	2.15072e-06	3.00009e-05	661.768	695.011	632.535	530.27	498.84	503.66
chr14:50312326-50335558	ENSG00000125375	NM_001003803, NM_001003805, NM_015684	ATP5S	protein_coding	ATP synthase%2C H+ transporting%2C mitochondrial Fo complex subunit s (factor B)	148.826	-0.614317	0.129718	-4.73579	2.18204e-06	3.03946e-05	170.92	207.167	169.122	113.262	111.831	120.657
chr3:12583601-12664226	ENSG00000132155	NM_002880	RAF1	protein_coding	Raf-1 proto-oncogene%2C serine/threonine kinase	624.422	0.35507	0.0750189	4.73307	2.21146e-06	3.07762e-05	550.45	562.31	524.564	673.563	706.167	729.477
chr22:50600685-50613981	ENSG00000008735	NM_012324	MAPK8IP2	protein_coding	mitogen-activated protein kinase 8 interacting protein 2	315.53	0.463602	0.0980332	4.72903	2.2559e-06	3.13659e-05	238.412	273.04	279.959	375.823	332.979	392.966
chr11:532242-537287	ENSG00000174775	NM_001130442, NM_005343, NM_176795	HRAS	protein_coding	HRas proto-oncogene%2C GTPase	118.382	0.659134	0.139487	4.7254	2.29662e-06	3.19029e-05	81.5157	85.9217	101.282	148.441	147.013	146.117
chr6:96794126-96837463	ENSG00000112218	NM_001143957, NM_030784	GPR63	protein_coding	G protein-coupled receptor 63	131.554	-0.66329	0.140456	-4.72241	2.33066e-06	3.23461e-05	168.291	187.118	136.635	105.539	104.292	87.4487
chr1:116372668-116410261	ENSG00000163399	NM_000701, NM_001160233, NM_001160234	ATP1A1	protein_coding	ATPase Na+/K+ transporting subunit alpha 1	2725.44	0.26133	0.0553626	4.72033	2.35462e-06	3.26489e-05	2458.62	2485.05	2487.14	3024.6	2868.65	3028.6
chr12:6538375-6556083	ENSG00000010295	NM_001039670, NM_001193457, NM_080730	IFFO1	protein_coding	intermediate filament family orphan 1	301.189	0.471505	0.0998929	4.72011	2.35722e-06	3.26551e-05	243.671	248.218	259.893	344.933	314.131	396.287
chr16:30350766-30355361	ENSG00000169217	NM_001243646, NM_006110	CD2BP2	protein_coding	CD2 cytoplasmic tail binding protein 2	636.305	0.358	0.0758598	4.71922	2.36746e-06	3.27672e-05	593.4	520.304	554.184	728.478	698.628	722.836
chr3:11790442-11846919	ENSG00000144559	NM_001284401, NM_138807	TAMM41	protein_coding	TAM41 mitochondrial translocator assembly and maintenance homolog	198.207	0.567527	0.120386	4.71424	2.42616e-06	3.35489e-05	148.131	166.115	156.7	205.93	231.201	281.164
chr8:144509074-144511213	ENSG00000167700	NM_138431	MFSD3	protein_coding	major facilitator superfamily domain containing 3	349.986	0.449459	0.0953515	4.71371	2.43245e-06	3.36054e-05	318.174	259.675	304.801	433.311	383.24	400.714
chr16:67562407-67639183	ENSG00000102974	NM_001191022, NM_006565	CTCF	protein_coding	CCCTC-binding factor	327.861	0.435948	0.0925005	4.71292	2.44188e-06	3.37051e-05	267.337	292.134	272.315	392.983	378.214	364.185
chr11:46936689-47164385	ENSG00000149179	NM_001003676, NM_001003677, NM_001003678, NM_001278222, NM_024113	C11orf49	protein_coding	chromosome 11 open reading frame 49	173.198	-0.572559	0.121536	-4.71102	2.4648e-06	3.39597e-05	203.351	217.668	209.252	152.732	115.6	140.582
chr15:89608789-89655451	ENSG00000166813	NM_198525	KIF7	protein_coding	kinesin family member 7	578.163	0.360724	0.0765681	4.71116	2.46311e-06	3.39597e-05	496.983	503.119	512.143	618.649	658.419	679.665
chr18:2847030-2915993	ENSG00000132205	NM_032048	EMILIN2	protein_coding	elastin microfibril interfacer 2	126.314	0.652983	0.138624	4.71047	2.47151e-06	3.40213e-05	104.305	85.9217	97.46	159.596	135.705	174.897
chr16:85798633-85807044	ENSG00000131143	NM_001861	COX4I1	protein_coding	cytochrome c oxidase subunit 4I1	799.154	0.34613	0.0735148	4.7083	2.49793e-06	3.43229e-05	720.494	638.685	745.282	883.784	884.594	922.086
chr17:35243036-35273655	ENSG00000166750	NM_144975	SLFN5	protein_coding	schlafen family member 5	52.7489	-0.92916	0.19734	-4.70842	2.49642e-06	3.43229e-05	87.6513	68.7374	62.1069	38.6119	33.9262	25.4598
chr1:1335276-1349350	ENSG00000107404	NM_004421	DVL1	protein_coding	dishevelled segment polarity protein 1	846.945	0.33954	0.0721272	4.70751	2.50755e-06	3.44239e-05	713.482	752.292	772.036	930.976	893.389	1019.5
chr3:10248023-10281218	ENSG00000157014	NM_014760	TATDN2	protein_coding	TatD DNase domain containing 2	164.446	0.615708	0.13088	4.70438	2.54642e-06	3.4926e-05	107.811	159.433	114.659	191.343	199.787	213.641
chr6:124962545-125092633	ENSG00000146373	NM_001286398, NM_152553	RNF217	protein_coding	ring finger protein 217	306.338	-0.462498	0.0983303	-4.70351	2.55723e-06	3.50425e-05	341.84	385.693	344.932	259.987	229.944	275.629
chr1:2528745-2530245	ENSG00000197921	NM_001010926	HES5	protein_coding	hes family bHLH transcription factor 5	10.0345	-1.17018	0.249171	-4.69632	2.64893e-06	3.62665e-05	19.2833	17.1843	18.1543	0.858042	2.51305	2.21389
chr7:726701-786475	ENSG00000164818	NM_017802	DNAAF5	protein_coding	dynein axonemal assembly factor 5	677.759	0.347947	0.0741303	4.69373	2.68272e-06	3.66961e-05	624.954	583.313	576.161	770.522	721.245	790.359
chr13:72782059-73016461	ENSG00000083535	NM_006346	PIBF1	protein_coding	progesterone immunomodulatory binding factor 1	180.68	-0.562632	0.119884	-4.69314	2.69047e-06	3.67689e-05	196.339	222.442	233.14	136.429	159.579	136.154
chr1:204617170-204685733	ENSG00000170382	NM_006338, NM_201630	LRRN2	protein_coding	leucine rich repeat neuronal 2	34.8357	-1.04469	0.222654	-4.69198	2.70577e-06	3.69448e-05	53.4673	55.3718	42.9971	12.8706	18.8479	25.4598
chr6:24649977-24667033	ENSG00000111802	NM_016614	TDP2	protein_coding	tyrosyl-DNA phosphodiesterase 2	119.819	0.653823	0.139382	4.69087	2.72043e-06	3.71116e-05	99.046	92.6045	81.2167	160.454	139.474	146.117
chr3:10014238-10026365	ENSG00000186162	-	CIDECP	transcribed_unprocessed_pseudogene	cell death-inducing DFFA-like effector c pseudogene	79.8481	0.765654	0.163486	4.68331	2.82285e-06	3.84742e-05	59.6029	58.2358	51.5965	101.249	95.4959	112.908
chr9:15163622-15307360	ENSG00000155158	NM_001168339, NM_001168340, NM_001168341, NM_001168342, NM_152574	TTC39B	protein_coding	tetratricopeptide repeat domain 39B	123.389	-0.654225	0.1397	-4.68308	2.8259e-06	3.84814e-05	148.131	167.07	143.324	81.514	101.779	98.5182
chr4:2269582-2418663	ENSG00000159733	NM_001172656, NM_001172657, NM_001172658, NM_001172659, NM_001172660, NM_020972	ZFYVE28	protein_coding	zinc finger FYVE-type containing 28	111.179	0.673177	0.143806	4.68116	2.85261e-06	3.88103e-05	80.6392	84.0123	85.9941	144.151	120.626	151.652
chr4:681829-689441	ENSG00000169026	NM_001294341, NM_001294342, NM_032219	MFSD7	protein_coding	major facilitator superfamily domain containing 7	35.5565	1.01467	0.217004	4.67579	2.9283e-06	3.98045e-05	19.2833	18.139	22.9318	57.4888	49.0045	46.4917
chr19:45782947-45792802	ENSG00000185800	NM_004943	DMWD	protein_coding	DM1 locus%2C WD repeat containing	389.802	0.41635	0.0890493	4.6755	2.93232e-06	3.98235e-05	313.792	343.687	341.11	471.065	410.884	458.276
chr11:34150988-34358008	ENSG00000166016	NM_145804	ABTB2	protein_coding	ankyrin repeat and BTB domain containing 2	109.621	-0.687358	0.147131	-4.67175	2.98648e-06	4.05227e-05	133.23	149.886	130.902	80.656	67.8524	95.1973
chr19:11551147-11559236	ENSG00000130165	NM_032377	ELOF1	protein_coding	elongation factor 1 homolog	219.173	0.520193	0.111368	4.67093	2.99841e-06	4.06484e-05	193.709	178.526	161.478	252.264	241.253	287.806
chr16:28950807-28967097	ENSG00000176953	NM_032815	NFATC2IP	protein_coding	nuclear factor of activated T-cells 2 interacting protein	514.046	0.384336	0.0822954	4.6702	3.00905e-06	4.07562e-05	481.206	417.198	434.748	609.21	554.128	587.788
chr11:20387530-20509294	ENSG00000185238	NM_001145166, NM_001145167, NM_005788	PRMT3	protein_coding	protein arginine methyltransferase 3	155.817	-0.585993	0.12549	-4.66965	3.01717e-06	4.08299e-05	182.315	203.348	181.543	122.7	133.192	111.802
chr19:3506273-3538330	ENSG00000105325	NM_001136197, NM_001136198, NM_016263	FZR1	protein_coding	fizzy and cell division cycle 20 related 1	366.222	0.432953	0.0928167	4.6646	3.09215e-06	4.1733e-05	317.298	275.904	336.333	438.46	429.732	399.607
chr19:5891276-5904006	ENSG00000174886	NM_001193375, NM_175614	NDUFA11	protein_coding	NADH:ubiquinone oxidoreductase subunit A11	210.993	0.529535	0.11352	4.66467	3.09111e-06	4.1733e-05	175.303	178.526	157.656	237.678	231.201	285.592
chr9:137255173-137273546	ENSG00000188986	NM_015456	NELFB	protein_coding	negative elongation factor complex member B	493.308	0.372366	0.0798235	4.66487	3.08814e-06	4.1733e-05	422.479	428.654	434.748	561.16	532.767	580.04
chr6:27837760-27865798	ENSG00000233822	NM_003520	HIST1H2BN	protein_coding	histone cluster 1 H2B family member n	568.907	0.435007	0.0933333	4.66079	3.14998e-06	4.24759e-05	525.908	431.518	480.612	569.74	742.606	663.061
chr11:118359585-118399211	ENSG00000110344	NM_001204077, NM_004788	UBE4A	protein_coding	ubiquitination factor E4A	298.095	-0.473495	0.10161	-4.65992	3.16329e-06	4.26174e-05	316.421	353.234	379.33	271.141	224.918	243.528
chr1:8861002-8879249	ENSG00000074800	NM_001428	ENO1	protein_coding	enolase 1	4394.97	0.248726	0.0533863	4.65899	3.17759e-06	4.27722e-05	4046.86	4078.42	3913.69	4800.75	4680.56	4849.53
chr6:33620365-33696574	ENSG00000096433	NM_002224	ITPR3	protein_coding	inositol 1%2C4%2C5-trisphosphate receptor type 3	967.497	0.318713	0.0684127	4.65868	3.18242e-06	4.27993e-05	825.676	844.897	908.671	1099.15	1024.07	1102.52
chr3:48744597-48847846	ENSG00000114302	NM_004157	PRKAR2A	protein_coding	protein kinase cAMP-dependent type II regulatory subunit alpha	714.871	0.331213	0.0711443	4.65551	3.23184e-06	4.34256e-05	611.806	637.73	645.911	815.998	802.92	774.862
chr11:73400487-73598189	ENSG00000054965	NM_001286050, NM_001286051, NM_015159	FAM168A	protein_coding	family with sequence similarity 168 member A	354.823	-0.418788	0.0899785	-4.65431	3.25068e-06	4.36401e-05	392.678	419.107	412.772	315.76	295.283	293.341
chr6:27890382-27893106	ENSG00000197153	NM_003535	HIST1H3J	protein_coding	histone cluster 1 H3 family member j	63.0301	0.827891	0.177903	4.65361	3.26175e-06	4.37501e-05	42.0726	43.9155	42.0416	87.5203	82.9307	79.7001
chrX:154483717-154486670	ENSG00000102178	NM_014235	UBL4A	protein_coding	ubiquitin like 4A	487.327	0.38161	0.0820331	4.6519	3.2889e-06	4.40753e-05	414.591	396.195	452.902	536.277	561.667	562.328
chr7:76302544-76304295	ENSG00000106211	NM_001540	HSPB1	protein_coding	heat shock protein family B (small) member 1	202.738	-1.03904	0.223428	-4.65043	3.31241e-06	4.43513e-05	323.433	217.668	343.977	90.0945	148.27	92.9834
chr18:24426616-24453535	ENSG00000154059	NM_018439	IMPACT	protein_coding	impact RWD domain protein	207.537	-0.510289	0.109746	-4.64973	3.32365e-06	4.44626e-05	246.3	246.309	245.561	175.899	159.579	171.577
chr3:184259213-184261463	ENSG00000163888	NM_033259	CAMK2N2	protein_coding	calcium/calmodulin dependent protein kinase II inhibitor 2	35.9439	1.00528	0.216397	4.64555	3.39174e-06	4.52938e-05	21.0363	23.8671	16.2433	48.9084	50.261	55.3473
chr14:55027230-55049488	ENSG00000180008	NM_080867, NM_199421	SOCS4	protein_coding	suppressor of cytokine signaling 4	222.497	-0.504637	0.108628	-4.64556	3.39151e-06	4.52938e-05	242.794	268.267	279.003	187.911	172.144	184.86
chr19:50384204-50418018	ENSG00000062822	NM_001256849, NM_002691	POLD1	protein_coding	DNA polymerase delta 1%2C catalytic subunit	1059.51	0.302948	0.0653286	4.63729	3.53001e-06	4.70989e-05	947.511	922.226	968.867	1123.18	1179.88	1215.43
chr3:96814581-97752460	ENSG00000080224	NM_001080448, NM_001278300, NM_001278301, NM_173655	EPHA6	protein_coding	EPH receptor A6	160.771	0.587611	0.12672	4.63707	3.5338e-06	4.71081e-05	129.724	127.928	120.392	177.615	180.94	228.031
chr19:35867899-35879791	ENSG00000105290	NM_001024807, NM_005166	APLP1	protein_coding	amyloid beta precursor like protein 1	126.451	0.629589	0.135788	4.63657	3.54241e-06	4.71814e-05	96.4165	105.015	89.8161	161.312	163.348	142.796
chr1:228208130-228378874	ENSG00000154358	NM_001098623, NM_001271223, NM_052843	OBSCN	protein_coding	obscurin%2C cytoskeletal calmodulin and titin-interacting RhoGEF	903.877	-0.647123	0.139589	-4.63592	3.55346e-06	4.72871e-05	1164.89	951.822	1244.05	635.809	789.098	637.601
chr7:139340359-139423457	ENSG00000146963	NM_001244585, NM_001270643, NM_016019	LUC7L2	protein_coding	LUC7 like 2%2C pre-mRNA splicing factor	586.854	-0.349728	0.075455	-4.63492	3.57084e-06	4.74769e-05	646.867	679.736	651.644	512.251	502.61	528.013
chr1:150218417-150236156	ENSG00000143401	NM_001136478, NM_001136479, NM_001280559, NM_001280560, NM_030920	ANP32E	protein_coding	acidic nuclear phosphoprotein 32 family member E	638.377	0.349288	0.0754035	4.63224	3.61724e-06	4.80518e-05	548.697	560.401	572.339	745.639	665.958	737.226
chr2:12716889-12742734	ENSG00000071575	NM_021643	TRIB2	protein_coding	tribbles pseudokinase 2	19.7063	1.138	0.245702	4.63162	3.62808e-06	4.81178e-05	7.88862	9.54686	7.64392	32.6056	25.1305	35.4223
chr17:744414-753999	ENSG00000179409	NM_015721	GEMIN4	protein_coding	gem nuclear organelle associated protein 4	594.001	0.371556	0.080222	4.6316	3.62855e-06	4.81178e-05	558.339	466.841	522.653	694.156	672.241	649.777
chr1:44405194-44651724	ENSG00000187147	NM_018150	RNF220	protein_coding	ring finger protein 220	546.203	0.373344	0.0806256	4.63059	3.64631e-06	4.83113e-05	451.404	495.482	476.79	622.081	571.719	659.74
chr1:67685061-67688338	ENSG00000116717	NM_001199741, NM_001199742, NM_001924	GADD45A	protein_coding	growth arrest and DNA damage inducible alpha	218.013	-0.511483	0.11054	-4.62713	3.70777e-06	4.904e-05	268.213	230.079	276.137	175.899	178.427	179.325
chr17:8474205-8630761	ENSG00000133026	NM_001256012, NM_001256095, NM_005964	MYH10	protein_coding	myosin heavy chain 10	1928.68	0.299915	0.0648145	4.62728	3.70502e-06	4.904e-05	1747.77	1801.49	1630.07	2214.61	1985.31	2192.86
chr2:135839626-135876426	ENSG00000076003	NM_005915	MCM6	protein_coding	minichromosome maintenance complex component 6	748.36	0.356082	0.0769632	4.62665	3.71624e-06	4.91093e-05	644.237	594.769	724.262	855.468	845.641	825.782
chrX:151176653-151181465	ENSG00000102195	NM_004224	GPR50	protein_coding	G protein-coupled receptor 50	35.1129	-1.04622	0.226476	-4.61956	3.84548e-06	5.0773e-05	39.4431	55.3718	61.1514	24.8832	8.79568	21.032
chrX:136497079-136512346	ENSG00000102241	NM_001163280, NM_014500	HTATSF1	protein_coding	HIV-1 Tat specific factor 1	753.663	0.337571	0.0731334	4.61583	3.91536e-06	5.16453e-05	681.927	662.552	646.867	815.14	806.689	908.802
chr12:57055643-57088063	ENSG00000166881	NM_001130963, NM_015257	NEMP1	protein_coding	nuclear envelope integral membrane protein 1	408.853	-0.404822	0.0877061	-4.61567	3.91834e-06	5.16453e-05	442.639	497.391	465.324	370.674	331.723	345.367
chr17:75318076-75405709	ENSG00000177885	NM_002086, NM_203506	GRB2	protein_coding	growth factor receptor bound protein 2	423.207	0.38968	0.0844321	4.61531	3.92513e-06	5.169e-05	379.53	355.143	360.22	501.955	477.48	464.917
chr14:105140981-105168824	ENSG00000184916	NM_002226, NM_145159	JAG2	protein_coding	jagged 2	591.052	0.350768	0.0760139	4.61452	3.93998e-06	5.18406e-05	520.649	504.074	528.386	645.248	648.367	699.59
chr9:136992418-136993984	ENSG00000148362	NM_183241	PAXX	protein_coding	PAXX%2C non-homologous end joining factor	179.434	0.539118	0.116844	4.614	3.94998e-06	5.19272e-05	142.872	142.248	149.056	229.955	201.044	211.427
chr9:137205685-137217009	ENSG00000188566	NM_001144026, NM_001144027, NM_001144028, NM_014434	NDOR1	protein_coding	NADPH dependent diflavin oxidoreductase 1	290.667	0.445193	0.096527	4.61211	3.98604e-06	5.2356e-05	254.189	235.807	242.695	337.211	353.084	321.014
chr6:2948159-2972165	ENSG00000124570	NM_001195291, NM_001271822, NM_001271823, NM_001271824, NM_001271825, NM_001297699, NM_004568	SERPINB6	protein_coding	serpin family B member 6	265.96	0.463099	0.100433	4.61103	4.00679e-06	5.25831e-05	231.4	210.986	222.629	299.457	300.31	330.977
chr22:26443423-26483837	ENSG00000100099	NM_022081, NM_152841	HPS4	protein_coding	HPS4%2C biogenesis of lysosomal organelles complex 3 subunit 2	530.239	-0.365363	0.0792553	-4.60995	4.02769e-06	5.28032e-05	610.93	598.588	585.716	463.343	490.045	432.816
chr18:35972083-35979286	ENSG00000141428	NM_001201474, NM_001201475, NM_001201476, NM_031446	C18orf21	protein_coding	chromosome 18 open reading frame 21	62.4438	-0.848387	0.18404	-4.6098	4.03051e-06	5.28032e-05	77.1332	84.0123	90.7716	51.4825	31.4131	39.85
chr12:57693955-57721557	ENSG00000135506	NM_001017956, NM_001017957, NM_001017958, NM_001261420, NM_001261421, NM_001261422, NM_001261423, NM_006812	OS9	protein_coding	OS9%2C endoplasmic reticulum lectin	435.36	0.424662	0.0921795	4.6069	4.08716e-06	5.34992e-05	352.358	350.37	407.039	499.381	447.323	555.687
chr17:4997948-5028401	ENSG00000129250	NM_006612	KIF1C	protein_coding	kinesin family member 1C	1160.25	0.318043	0.0690643	4.60503	4.12415e-06	5.3937e-05	978.189	1005.28	1110.28	1323.1	1216.32	1328.33
chr7:134289332-134317051	ENSG00000205060	NM_032826	SLC35B4	protein_coding	solute carrier family 35 member B4	449.721	-0.384189	0.0834402	-4.60437	4.1372e-06	5.40611e-05	500.489	540.352	491.122	378.397	398.318	389.645
chr1:43164175-43270936	ENSG00000117395	NM_001159936, NM_006824	EBNA1BP2	protein_coding	EBNA1 binding protein 2	195.725	0.526604	0.114403	4.60307	4.16311e-06	5.43529e-05	164.785	156.568	154.789	241.968	206.07	250.17
chr1:26529761-26575030	ENSG00000117676	NM_001006665, NM_002953	RPS6KA1	protein_coding	ribosomal protein S6 kinase A1	234.08	0.490456	0.106641	4.59912	4.24287e-06	5.53466e-05	173.55	194.756	210.208	267.709	272.666	285.592
chr16:1959508-1961975	ENSG00000140990	NM_004548	NDUFB10	protein_coding	NADH:ubiquinone oxidoreductase subunit B10	387.912	0.417806	0.0908726	4.59771	4.27155e-06	5.5673e-05	336.581	342.732	313.401	472.781	397.062	464.917
chr21:45405137-45513720	ENSG00000182871	NM_030582, NM_130445	COL18A1	protein_coding	collagen type XVIII alpha 1 chain	747.699	0.339467	0.0738716	4.59536	4.32007e-06	5.62572e-05	645.114	629.138	700.374	815.998	806.689	888.877
chr19:37907228-38208372	ENSG00000105738	NM_015073	SIPA1L3	protein_coding	signal induced proliferation associated 1 like 3	592.183	0.377151	0.0820802	4.59491	4.32937e-06	5.63299e-05	504.872	523.168	512.143	658.977	605.645	748.295
chr19:18418864-18434562	ENSG00000130511	NM_001009998, NM_032627	SSBP4	protein_coding	single stranded DNA binding protein 4	295.71	0.468784	0.102083	4.59217	4.38659e-06	5.70257e-05	231.4	226.261	279.003	319.192	371.931	346.474
chr17:5432777-5448830	ENSG00000108561	NM_001212	C1QBP	protein_coding	complement C1q binding protein	872.613	0.314472	0.0684867	4.59172	4.39601e-06	5.70993e-05	794.121	730.335	803.567	973.02	973.807	960.829
chr16:2660349-2673444	ENSG00000260565	-	ERVK13-1	processed_transcript	endogenous retrovirus group K13 member 1	123.572	-0.647577	0.141173	-4.58711	4.49415e-06	5.83242e-05	168.291	130.792	159.567	85.8042	101.779	95.1973
chr18:62715450-62980433	ENSG00000081913	NM_194449	PHLPP1	protein_coding	PH domain and leucine rich repeat protein phosphatase 1	333.931	0.43381	0.0945931	4.58606	4.51696e-06	5.85702e-05	249.806	299.771	298.113	388.693	381.984	385.217
chr2:23748664-23927114	ENSG00000119778	NM_001242338, NM_017552	ATAD2B	protein_coding	ATPase family%2C AAA domain containing 2B	232.07	0.484813	0.105812	4.58184	4.60894e-06	5.97118e-05	202.475	178.526	193.009	269.425	287.744	261.239
chr16:1773207-1781708	ENSG00000197774	NM_001257370	EME2	protein_coding	essential meiotic structure-specific endonuclease subunit 2	393.716	0.400209	0.0873802	4.5801	4.64763e-06	6.01619e-05	331.322	355.143	326.778	438.46	433.501	477.094
chr19:4007646-4039386	ENSG00000105229	NM_015897	PIAS4	protein_coding	protein inhibitor of activated STAT 4	239.72	0.472055	0.103073	4.57981	4.65407e-06	6.0194e-05	193.709	197.62	206.386	285.728	281.462	273.416
chr1:29236516-29326813	ENSG00000060656	NM_001195001, NM_005704, NM_133177, NM_133178	PTPRU	protein_coding	protein tyrosine phosphatase%2C receptor type U	1518.17	0.268086	0.0585681	4.57734	4.70921e-06	6.08553e-05	1355.09	1390.02	1381.64	1649.16	1656.1	1677.02
chr19:57304305-57308562	ENSG00000268205	-	AC005261.2	lincRNA	---	101.627	-0.72556	0.158545	-4.57635	4.73157e-06	6.10923e-05	128.847	158.478	102.237	77.2238	66.5958	76.3793
chr9:123379654-123930152	ENSG00000119522	NM_020946, NM_024820	DENND1A	protein_coding	DENN domain containing 1A	308.047	0.436115	0.0953186	4.57534	4.75458e-06	6.13373e-05	255.942	271.131	252.249	334.637	356.853	377.468
chr16:58515479-58521181	ENSG00000103037	NM_001160305, NM_024860	SETD6	protein_coding	SET domain containing 6	217.657	0.521205	0.113928	4.57486	4.76532e-06	6.14237e-05	150.76	202.393	177.721	271.141	262.614	241.314
chr21:46251549-46254133	ENSG00000239415	-	AP001469.3	antisense_RNA	---	47.4322	-0.930789	0.203492	-4.57408	4.78318e-06	6.16017e-05	58.7264	73.5108	64.0179	24.8832	40.2088	23.2459
chr19:44905754-44909393	ENSG00000130203	NM_000041	APOE	protein_coding	apolipoprotein E	30.1736	-1.05377	0.230731	-4.5671	4.9452e-06	6.35806e-05	45.5787	32.4593	56.3739	17.1608	15.0783	14.3903
chr1:33256545-33300719	ENSG00000160094	NM_152493	ZNF362	protein_coding	zinc finger protein 362	340.789	0.422412	0.0924875	4.56724	4.94193e-06	6.35806e-05	280.484	297.862	290.469	382.687	368.162	425.067
chr2:1631887-1744852	ENSG00000130508	NM_012293	PXDN	protein_coding	peroxidasin	330.965	-0.426403	0.0933681	-4.5669	4.94996e-06	6.35879e-05	363.753	384.738	393.662	260.845	292.77	290.02
chr6:149964007-149973710	ENSG00000111981	NM_025218	ULBP1	protein_coding	UL16 binding protein 1	12.826	-1.15044	0.252083	-4.56373	5.02538e-06	6.44774e-05	27.1719	15.275	23.8873	2.57413	2.51305	5.53473
chr8:131904088-132013642	ENSG00000132294	NM_015137	EFR3A	protein_coding	EFR3 homolog A	177.355	0.560758	0.122875	4.56363	5.02768e-06	6.44774e-05	138.489	125.064	160.522	233.388	217.379	189.288
chr16:726936-735525	ENSG00000103253	NM_032304	HAGHL	protein_coding	hydroxyacylglutathione hydrolase like	187.427	0.529327	0.116002	4.56307	5.04118e-06	6.4596e-05	151.637	140.339	161.478	206.788	227.431	236.886
chr1:186828953-186988981	ENSG00000116711	NM_024420	PLA2G4A	protein_coding	phospholipase A2 group IVA	26.5721	1.07299	0.235279	4.56049	5.10332e-06	6.53371e-05	12.2712	14.3203	13.3769	50.6245	38.9523	29.8875
chr12:117453012-117968983	ENSG00000171435	NM_173598	KSR2	protein_coding	kinase suppressor of ras 2	78.1407	0.797709	0.174945	4.55977	5.12098e-06	6.5508e-05	51.7143	69.6921	41.0861	120.984	87.9568	97.4112
chr3:49716844-49723951	ENSG00000173540	NM_013334, NM_021971	GMPPB	protein_coding	GDP-mannose pyrophosphorylase B	160.419	0.592556	0.129978	4.55888	5.14273e-06	6.57309e-05	121.835	111.698	141.413	164.744	213.609	209.213
chr6:166409364-166906451	ENSG00000071242	NM_001006932, NM_021135	RPS6KA2	protein_coding	ribosomal protein S6 kinase A2	204.747	-0.526445	0.115483	-4.55865	5.14827e-06	6.57465e-05	271.719	214.804	244.606	163.028	158.322	176.004
chr17:7225341-7234545	ENSG00000004975	NM_004422	DVL2	protein_coding	dishevelled segment polarity protein 2	443.499	0.406914	0.0892661	4.55844	5.1535e-06	6.5758e-05	369.889	407.651	360.22	481.362	476.223	565.649
chr12:122527246-122626396	ENSG00000184445	NM_014708	KNTC1	protein_coding	kinetochore associated 1	685.455	-0.332502	0.0729522	-4.5578	5.16915e-06	6.59023e-05	773.085	772.341	750.06	592.907	642.084	582.253
chr22:19449910-19479215	ENSG00000070010	NM_001035247, NM_005659	UFD1	protein_coding	ubiquitin recognition factor in ER associated degradation 1	260.143	-0.466174	0.102303	-4.5568	5.19398e-06	6.61634e-05	319.051	310.273	282.825	229.955	207.327	211.427
chr19:48837097-48868632	ENSG00000105559	NM_001161354, NM_020904	PLEKHA4	protein_coding	pleckstrin homology domain containing A4	73.618	0.786584	0.172654	4.55583	5.21791e-06	6.64125e-05	50.8378	47.7343	54.4629	83.2301	89.2133	116.229
chr19:13774168-13778462	ENSG00000104979	NM_014047	C19orf53	protein_coding	chromosome 19 open reading frame 53	334.179	0.415225	0.0911451	4.55565	5.22229e-06	6.64126e-05	283.99	276.859	294.291	392.125	368.162	389.645
chr3:33798352-33869707	ENSG00000170248	NM_001162429, NM_013374	PDCD6IP	protein_coding	programmed cell death 6 interacting protein	580.002	0.356271	0.0782145	4.55505	5.23732e-06	6.65481e-05	511.884	541.307	467.235	649.538	664.702	645.349
chr12:6765516-6770952	ENSG00000159335	NM_002824	PTMS	protein_coding	parathymosin	1323.19	0.305202	0.0670469	4.55206	5.31225e-06	6.74438e-05	1114.93	1199.09	1231.63	1468.97	1375.9	1548.62
chr19:39125770-39182816	ENSG00000130669	NM_001014831, NM_001014832, NM_001014834, NM_001014835, NM_005884	PAK4	protein_coding	p21 (RAC1) activated kinase 4	492.348	0.360467	0.0791987	4.55142	5.32849e-06	6.75936e-05	433.874	426.745	427.104	539.709	565.436	561.221
chr4:1692800-1712555	ENSG00000163950	NM_006527	SLBP	protein_coding	stem-loop binding protein	386.79	0.417708	0.0918412	4.54815	5.41191e-06	6.85589e-05	293.632	329.367	365.953	457.337	446.066	428.388
chr6:32168212-32178096	ENSG00000204310	NM_006411, NM_032741	AGPAT1	protein_coding	1-acylglycerol-3-phosphate O-acyltransferase 1	359.953	0.409964	0.0901399	4.54809	5.41361e-06	6.85589e-05	302.397	309.318	309.579	386.977	410.884	440.564
chr4:15002674-15070153	ENSG00000137449	NM_001177381, NM_001177382, NM_001177383, NM_001177384, NM_182485, NM_182646	CPEB2	protein_coding	cytoplasmic polyadenylation element binding protein 2	140.461	-0.618429	0.136016	-4.54673	5.44864e-06	6.8945e-05	156.019	200.484	162.433	112.404	92.9829	118.443
chr8:22544986-22575788	ENSG00000120896	NM_001018003, NM_005775	SORBS3	protein_coding	sorbin and SH3 domain containing 3	324.156	0.430714	0.0947376	4.54639	5.45747e-06	6.89993e-05	275.225	297.862	249.383	362.952	373.188	386.324
chr11:61873519-61892051	ENSG00000221968	NM_021727	FADS3	protein_coding	fatty acid desaturase 3	117.072	-0.640581	0.140918	-4.54578	5.47325e-06	6.91412e-05	140.242	144.158	149.056	78.9399	99.2655	90.7696
chr18:33851100-34224952	ENSG00000101746	NM_001198546, NM_001198547, NM_001198548, NM_001198549, NM_003787	NOL4	protein_coding	nucleolar protein 4	18.6722	-1.12929	0.248611	-4.54241	5.56138e-06	7.01962e-05	24.5424	39.1421	25.7982	6.0063	8.79568	7.74862
chr18:23452823-23486603	ENSG00000101782	NM_003831	RIOK3	protein_coding	RIO kinase 3	149.049	-0.588212	0.129517	-4.5416	5.58284e-06	7.03972e-05	203.351	179.481	160.522	117.552	119.37	114.015
chr8:142449430-142545009	ENSG00000181790	NM_001702	ADGRB1	protein_coding	adhesion G protein-coupled receptor B1	152.25	-0.578969	0.12749	-4.54129	5.5912e-06	7.03972e-05	171.797	195.711	187.276	122.7	104.292	131.727
chrMT:12337-14148	ENSG00000198786	-	MT-ND5	protein_coding	mitochondrially encoded NADH:ubiquinone oxidoreductase core subunit 5	27618.2	-0.343883	0.0757215	-4.54142	5.58774e-06	7.03972e-05	29579.7	33779.6	29555.2	25580	24178.1	23036.6
chr10:125784980-125823248	ENSG00000188690	NM_000375	UROS	protein_coding	uroporphyrinogen III synthase	313.585	0.432686	0.0953254	4.53904	5.65099e-06	7.10911e-05	250.683	254.901	289.514	355.23	376.958	354.223
chr2:203328219-203447723	ENSG00000138443	NM_001282925, NM_001282926, NM_001282927, NM_001282932, NM_005759	ABI2	protein_coding	abl interactor 2	526.468	-0.381713	0.0841379	-4.53676	5.71254e-06	7.1806e-05	551.327	661.597	579.983	448.756	469.94	447.206
chr6:36594353-36605600	ENSG00000112081	NM_003017	SRSF3	protein_coding	serine and arginine rich splicing factor 3	776.594	0.331045	0.0729921	4.53536	5.75053e-06	7.22238e-05	729.259	629.138	698.463	863.191	878.311	861.204
chr3:50569152-50596168	ENSG00000114735	NM_016173	HEMK1	protein_coding	HemK methyltransferase family member 1	272.119	0.470544	0.103767	4.53461	5.77109e-06	7.24222e-05	211.24	235.807	231.229	296.883	297.796	359.757
chr11:28020620-28108308	ENSG00000121621	NM_031217	KIF18A	protein_coding	kinesin family member 18A	84.6498	-0.747681	0.165078	-4.52924	5.91952e-06	7.4196e-05	111.317	118.381	98.4155	66.0693	43.9784	69.7376
chr19:18306230-18323274	ENSG00000130520	NM_001252129, NM_012321	LSM4	protein_coding	LSM4 homolog%2C U6 small nuclear RNA and mRNA degradation associated	561.332	0.387286	0.0855098	4.52915	5.92221e-06	7.4196e-05	538.179	434.382	480.612	658.977	590.567	665.274
chr7:4682309-4771443	ENSG00000164916	NM_001037165	FOXK1	protein_coding	forkhead box K1	1973.08	0.307625	0.0679492	4.52728	5.97465e-06	7.47914e-05	1618.92	1831.09	1829.76	2127.95	2089.6	2341.19
chr19:812488-821977	ENSG00000129951	NM_001270366, NM_024888	PLPPR3	protein_coding	phospholipid phosphatase related 3	107.896	-0.661213	0.146068	-4.52674	5.99018e-06	7.49241e-05	132.354	125.064	147.146	88.3784	79.1611	75.2723
chr17:80101556-80119879	ENSG00000171298	NM_000152, NM_001079803, NM_001079804	GAA	protein_coding	glucosidase alpha%2C acid	865.271	0.305148	0.0674419	4.52461	6.05073e-06	7.56192e-05	781.85	761.839	773.947	955.001	926.059	992.93
chrX:132626016-132961395	ENSG00000171004	NM_001077188, NM_147175	HS6ST2	protein_coding	heparan sulfate 6-O-sulfotransferase 2	262.73	0.463746	0.102515	4.52371	6.07659e-06	7.588e-05	221.758	218.623	217.852	315.76	271.409	330.977
chr21:36319792-36320670	ENSG00000273199	-	AP000692.2	antisense_RNA	---	13.4525	1.14116	0.252285	4.52328	6.08881e-06	7.59702e-05	4.38257	2.86406	5.73294	26.5993	20.1044	21.032
chr6:107867756-107958189	ENSG00000025796	NM_007214	SEC63	protein_coding	SEC63 homolog%2C protein translocation regulator	337.811	-0.433647	0.095874	-4.52309	6.09437e-06	7.59772e-05	422.479	382.829	365.953	306.321	290.257	259.025
chr20:59863563-59933655	ENSG00000196074	NM_014258	SYCP2	protein_coding	synaptonemal complex protein 2	52.3988	-0.909065	0.201052	-4.52153	6.13944e-06	7.64763e-05	62.2325	93.5592	61.1514	39.47	31.4131	26.5667
chr8:47960185-47978160	ENSG00000104738	NM_005914, NM_182746	MCM4	protein_coding	minichromosome maintenance complex component 4	1786.69	0.260873	0.0577088	4.5205	6.16948e-06	7.67876e-05	1605.77	1646.83	1619.56	1988.94	1898.61	1960.4
chr9:95099054-95426796	ENSG00000158169	NM_000136, NM_001243743, NM_001243744	FANCC	protein_coding	Fanconi anemia complementation group C	163.005	0.549595	0.121646	4.51799	6.24305e-06	7.76396e-05	141.995	123.154	126.125	202.498	187.222	197.036
chr1:173863900-173868882	ENSG00000234741	-	GAS5	processed_transcript	growth arrest specific 5 (non-protein coding)	855.772	-0.345511	0.0764921	-4.51695	6.27364e-06	7.79562e-05	1050.94	905.042	923.959	773.096	785.328	696.269
chr19:1086579-1095380	ENSG00000099817	NM_002695	POLR2E	protein_coding	RNA polymerase II subunit E	584.825	0.352688	0.0781288	4.51419	6.35603e-06	7.89155e-05	474.194	532.715	530.297	662.409	630.776	678.558
chr9:34551432-34590140	ENSG00000122756	NM_001207011, NM_001842, NM_147164	CNTFR	protein_coding	ciliary neurotrophic factor receptor	84.8016	-0.731558	0.162071	-4.5138	6.36771e-06	7.8996e-05	112.194	118.381	95.549	63.4951	52.7741	66.4167
chr9:27546545-27573866	ENSG00000147894	NM_001256054, NM_018325, NM_145005	C9orf72	protein_coding	chromosome 9 open reading frame 72	68.9981	-0.796815	0.17658	-4.5125	6.40683e-06	7.94164e-05	98.1695	98.3326	75.4837	52.3406	46.4914	43.1709
chr19:17511629-17521288	ENSG00000130313	NM_012088	PGLS	protein_coding	6-phosphogluconolactonase	292.649	0.429183	0.0951192	4.51206	6.42011e-06	7.95162e-05	248.053	245.354	250.338	339.785	329.21	343.153
chr16:30833626-30894960	ENSG00000099385	NM_001286526, NM_004765	BCL7C	protein_coding	BCL tumor suppressor 7C	141.432	0.596225	0.132179	4.51073	6.46063e-06	7.99245e-05	98.1695	127.928	106.059	185.337	168.374	162.721
chr19:4791681-4801273	ENSG00000141965	NM_018708	FEM1A	protein_coding	fem-1 homolog A	58.3227	0.843686	0.187044	4.51063	6.46359e-06	7.99245e-05	30.678	39.1421	46.819	85.8042	76.648	70.8445
chr19:1040101-1065572	ENSG00000064687	NM_019112	ABCA7	protein_coding	ATP binding cassette subfamily A member 7	270.645	0.450408	0.0998756	4.5097	6.49204e-06	8.02109e-05	211.24	244.4	225.496	308.037	310.362	324.335
chr6:116254173-116444860	ENSG00000111817	NM_001080976, NM_013352	DSE	protein_coding	dermatan sulfate epimerase	279.634	-0.4403	0.0976705	-4.50801	6.54391e-06	8.07861e-05	330.446	316.001	323.911	234.246	246.279	226.924
chr11:119355215-119381726	ENSG00000036672	NM_001243759, NM_004205, NM_171997	USP2	protein_coding	ubiquitin specific peptidase 2	81.0667	-0.772695	0.171438	-4.50713	6.57096e-06	8.10543e-05	95.54	118.381	104.148	73.7917	50.261	44.2778
chr4:121329312-121381059	ENSG00000186867	NM_198179	QRFPR	protein_coding	pyroglutamylated RFamide peptide receptor	40.1479	-0.960289	0.213109	-4.5061	6.60296e-06	8.1383e-05	51.7143	63.0093	55.4184	22.3091	16.3348	32.1014
chr1:94896949-94927278	ENSG00000117519	NM_001286055, NM_001286056, NM_001839	CNN3	protein_coding	calponin 3	429.399	-0.386402	0.0857991	-4.50357	6.682e-06	8.22905e-05	517.143	475.434	470.101	356.088	394.549	363.078
chr12:113679459-113773683	ENSG00000249550	-	LINC01234	lincRNA	long intergenic non-protein coding RNA 1234	48.9724	0.881054	0.195661	4.50297	6.70117e-06	8.24597e-05	33.3075	33.414	27.7092	72.0756	65.3393	61.989
chr6:98834592-98839470	ENSG00000184486	NM_005604	POU3F2	protein_coding	POU class 3 homeobox 2	225.651	-0.502764	0.111659	-4.50266	6.71069e-06	8.251e-05	251.559	299.771	250.338	193.918	164.605	193.716
chr16:58462846-58513628	ENSG00000103034	NM_001130487, NM_001242833, NM_001242834, NM_001242835, NM_001242836, NM_020465, NM_022910	NDRG4	protein_coding	NDRG family member 4	294.542	-0.437596	0.0972128	-4.50143	6.7499e-06	8.29251e-05	352.358	337.004	332.511	242.826	232.457	270.095
chr19:35935358-35945767	ENSG00000126243	NM_024509	LRFN3	protein_coding	leucine rich repeat and fibronectin type III domain containing 3	161.317	0.547153	0.12165	4.49776	6.86723e-06	8.42983e-05	130.601	129.837	126.125	181.047	201.044	199.25
chr16:525155-527407	ENSG00000277142	-	LINC00235	lincRNA	---	65.464	0.790161	0.175891	4.49232	7.04513e-06	8.64123e-05	43.8257	42.9609	48.73	79.7979	86.7002	90.7696
chr17:18183078-18209954	ENSG00000091542	NM_017758	ALKBH5	protein_coding	alkB homolog 5%2C RNA demethylase	645.479	0.343809	0.0765517	4.4912	7.08234e-06	8.67986e-05	549.574	589.041	565.65	766.232	668.471	733.905
chr18:26016253-26091217	ENSG00000141380	NM_001007559, NM_005637	SS18	protein_coding	SS18%2C nBAF chromatin remodeling complex subunit	178.949	-0.547313	0.121872	-4.4909	7.09218e-06	8.68492e-05	231.4	221.487	193.009	160.454	125.653	141.689
chr6:24402908-24426194	ENSG00000124532	NM_001286264, NM_001286265, NM_001286266, NM_020662	MRS2	protein_coding	MRS2%2C magnesium transporter	211.767	0.495637	0.110372	4.49061	7.10205e-06	8.69001e-05	167.414	189.028	166.255	265.993	245.022	236.886
chr17:42113108-42121358	ENSG00000108773	NM_021078	KAT2A	protein_coding	lysine acetyltransferase 2A	874.881	0.313739	0.0698798	4.4897	7.13238e-06	8.7201e-05	776.591	779.978	779.68	979.026	903.442	1030.57
chr17:78787381-78841441	ENSG00000055483	NM_025090	USP36	protein_coding	ubiquitin specific peptidase 36	696.872	0.332661	0.0741318	4.48742	7.20894e-06	8.80662e-05	588.141	625.319	630.624	735.342	781.559	820.247
chr10:45454585-45594906	ENSG00000165406	NM_001002266, NM_001282866, NM_145021	MARCH8	protein_coding	membrane associated ring-CH-type finger 8	168.331	0.551234	0.122917	4.48459	7.30545e-06	8.91734e-05	135.86	150.84	117.525	212.795	185.966	206.999
chr11:62602218-62612765	ENSG00000149499	NM_001300793, NM_001300794, NM_153265	EML3	protein_coding	echinoderm microtubule associated protein like 3	306.817	-0.422983	0.0943702	-4.48217	7.38887e-06	9.01193e-05	342.717	349.415	366.908	257.413	267.64	256.811
chr10:70052796-70112280	ENSG00000099284	NM_018649	H2AFY2	protein_coding	H2A histone family member Y2	184.37	0.546122	0.121908	4.47979	7.4716e-06	9.10553e-05	152.513	129.837	160.522	210.22	198.531	254.598
chr4:1721490-1745176	ENSG00000013810	NM_006342	TACC3	protein_coding	transforming acidic coiled-coil containing protein 3	740.753	0.316943	0.0707623	4.47898	7.50004e-06	9.13287e-05	647.743	648.232	678.398	811.708	801.663	856.776
chr11:65525077-65538704	ENSG00000142186	NM_001048218, NM_020680	SCYL1	protein_coding	SCY1 like pseudokinase 1	398.03	-0.401252	0.0896029	-4.47812	7.53045e-06	9.16255e-05	414.591	491.663	459.591	349.223	335.492	337.618
chr9:137551199-137552555	ENSG00000182154	NM_032477	MRPL41	protein_coding	mitochondrial ribosomal protein L41	126.403	0.656765	0.146675	4.47769	7.54535e-06	9.17333e-05	78.0097	85.9217	123.258	169.034	139.474	162.721
chr7:151232489-151238827	ENSG00000033100	NM_001284295, NM_019015	CHPF2	protein_coding	chondroitin polymerizing factor 2	251.604	-0.466689	0.104231	-4.47743	7.55461e-06	9.17725e-05	298.015	294.043	287.603	188.769	209.84	231.352
chr16:689001-692554	ENSG00000261659	-	Z92544.2	processed_transcript	---	24.7152	1.05693	0.236285	4.47312	7.70875e-06	9.35701e-05	10.5182	15.275	11.4659	39.47	33.9262	37.6362
chr19:55635016-55643469	ENSG00000213015	NM_001163423, NM_016202, NM_207115	ZNF580	protein_coding	zinc finger protein 580	384.72	0.384986	0.0861248	4.47009	7.81864e-06	9.48283e-05	336.581	332.231	326.778	428.163	447.323	437.244
chrX:115561174-115650861	ENSG00000102024	NM_001136025, NM_001172335, NM_001282337, NM_001282338, NM_005032	PLS3	protein_coding	plastin 3	1619.32	0.271626	0.0607868	4.46849	7.87724e-06	9.54628e-05	1461.15	1529.41	1405.53	1810.47	1779.24	1730.16
chr17:29573469-29594054	ENSG00000108262	NM_001085454, NM_014030	GIT1	protein_coding	GIT ArfGAP 1	405.669	0.393101	0.087983	4.46793	7.89815e-06	9.55639e-05	322.557	349.415	376.463	471.065	438.527	475.987
chr4:75642782-75724525	ENSG00000138757	NM_012297, NM_203504, NM_203505	G3BP2	protein_coding	G3BP stress granule assembly factor 2	721.155	0.32189	0.072044	4.46796	7.89682e-06	9.55639e-05	653.879	631.047	633.49	798.838	763.967	845.707
chr1:37793802-37801137	ENSG00000185090	NM_001031740, NM_001113482, NM_152496	MANEAL	protein_coding	mannosidase endo-alpha like	152.393	0.573425	0.128354	4.46751	7.91337e-06	9.56718e-05	113.07	107.879	140.457	183.621	173.4	195.929
chr1:150487364-150507609	ENSG00000143374	NM_001271895, NM_001271896, NM_025150	TARS2	protein_coding	threonyl-tRNA synthetase 2%2C mitochondrial (putative)	483.476	0.360368	0.080669	4.46725	7.92326e-06	9.57152e-05	424.233	400.968	439.526	538.851	560.41	536.869
chr1:37806979-37809454	ENSG00000197982	NM_001142726, NM_198446	C1orf122	protein_coding	chromosome 1 open reading frame 122	89.9464	0.740339	0.165759	4.46636	7.95631e-06	9.60382e-05	66.615	49.6437	76.4392	102.107	104.292	140.582
chr3:14145147-14178783	ENSG00000154767	NM_001145769, NM_004628	XPC	protein_coding	XPC complex subunit%2C DNA damage recognition and repair factor	234.885	0.47027	0.10533	4.46474	8.01672e-06	9.66906e-05	179.685	201.439	205.43	282.296	262.614	277.843
chr8:42175233-42207724	ENSG00000104368	NM_000930, NM_033011	PLAT	protein_coding	plasminogen activator%2C tissue type	324.898	0.410103	0.0918611	4.46438	8.03028e-06	9.67773e-05	289.249	273.04	269.448	368.1	373.188	376.362
chr2:112275594-112340063	ENSG00000188177	NM_198581	ZC3H6	protein_coding	zinc finger CCCH-type containing 6	177.863	-0.523867	0.117424	-4.46134	8.14493e-06	9.80812e-05	210.363	224.351	200.653	146.725	144.5	140.582
chr11:102347211-102378670	ENSG00000110330	NM_001166, NM_001256163, NM_001256166	BIRC2	protein_coding	baculoviral IAP repeat containing 2	114.985	-0.632022	0.141684	-4.4608	8.16557e-06	9.82519e-05	145.501	147.022	134.724	97.8168	82.9307	81.914
chr8:144428775-144444444	ENSG00000160949	NM_013432	TONSL	protein_coding	tonsoku like%2C DNA repair protein	726.11	0.324457	0.0727399	4.46051	8.17656e-06	9.83063e-05	640.731	619.591	670.754	834.875	762.711	827.995
chr11:95832882-95925315	ENSG00000087053	NM_001243571, NM_016156, NM_201278, NM_201281	MTMR2	protein_coding	myotubularin related protein 2	164.293	-0.553641	0.124126	-4.4603	8.18431e-06	9.83217e-05	193.709	201.439	198.742	146.725	134.448	110.695
chr3:10141008-10152220	ENSG00000134086	NM_000551, NM_198156	VHL	protein_coding	von Hippel-Lindau tumor suppressor	657.249	0.341185	0.0764993	4.45997	8.19719e-06	9.83987e-05	546.068	560.401	627.757	736.2	760.198	712.873
chr19:17231883-17245940	ENSG00000160113	NM_005234	NR2F6	protein_coding	nuclear receptor subfamily 2 group F member 6	296.598	0.445786	0.099967	4.45933	8.22164e-06	9.86142e-05	225.264	273.995	250.338	360.378	315.388	354.223
chr2:241106099-241150264	ENSG00000115687	NM_001252119, NM_001252120, NM_001252122, NM_001252124, NM_015148	PASK	protein_coding	PAS domain containing serine/threonine kinase	353.152	0.413029	0.0926431	4.45828	8.26211e-06	9.90215e-05	316.421	292.134	294.291	387.835	383.24	444.992
chr11:62624826-62646726	ENSG00000089597	NM_001278192, NM_001278193, NM_001278194, NM_198334, NM_198335	GANAB	protein_coding	glucosidase II alpha subunit	1777.98	-0.258559	0.0580057	-4.45748	8.29298e-06	9.93131e-05	1911.68	1917.96	1986.46	1584.8	1620.92	1646.03
chr16:30443631-30446181	ENSG00000179918	NM_012248	SEPHS2	protein_coding	selenophosphate synthetase 2	508.904	0.373421	0.0838052	4.45583	8.35705e-06	0.000100002	425.986	427.699	471.057	556.012	542.819	629.852
chr17:81539885-81553961	ENSG00000185504	NM_025161	FAAP100	protein_coding	Fanconi anemia core complex associated protein 100	318.829	0.416493	0.0934806	4.45539	8.3741e-06	0.000100127	280.484	254.901	278.048	352.655	369.418	377.468
chr11:1983237-1989920	ENSG00000226416	-	MRPL23-AS1	antisense_RNA	MRPL23 antisense RNA 1	30.4564	-1.03163	0.231726	-4.45195	8.50936e-06	0.000101664	35.0605	42.0062	58.2849	16.3028	10.0522	21.032
chr5:140698680-140706676	ENSG00000146007	NM_144723	ZMAT2	protein_coding	zinc finger matrin-type 2	216.07	0.478041	0.107452	4.4489	8.63126e-06	0.00010304	174.426	181.39	181.543	260.845	242.509	255.704
chr8:41653220-41896762	ENSG00000029534	NM_000037, NM_001142445, NM_001142446, NM_020475, NM_020476, NM_020477, NM_020478, NM_020480	ANK1	protein_coding	ankyrin 1	101.284	0.731702	0.16454	4.44697	8.70904e-06	0.000103886	72.7506	48.689	96.5045	120.984	147.013	121.764
chr7:6637322-6656432	ENSG00000205903	NM_001278559	ZNF316	protein_coding	zinc finger protein 316	494.942	0.357141	0.0803767	4.44333	8.85756e-06	0.000105575	411.961	429.609	456.724	567.166	544.075	560.115
chr6:143940300-144064599	ENSG00000118495	NM_001080951, NM_001080952, NM_001080953, NM_001080954, NM_001080955, NM_001080956, NM_001289037, NM_001289038, NM_001289039, NM_001289040, NM_001289041, NM_001289042, NM_001289043, NM_001289044, NM_001289045, NM_001289046, NM_001289047, NM_001289048, NM_001289049, NM_002656, NM_006718	PLAGL1	protein_coding	PLAG1 like zinc finger 1	612.344	0.334654	0.0753488	4.44139	8.93777e-06	0.000106448	531.167	571.857	517.876	698.447	677.267	677.451
chr11:111602391-111730853	ENSG00000170145	NM_015191	SIK2	protein_coding	salt inducible kinase 2	365.152	-0.404144	0.0909997	-4.44115	8.94776e-06	0.000106483	406.702	447.748	400.35	322.624	290.257	323.228
chr5:179550558-179610026	ENSG00000176783	NM_001040451, NM_001040452, NM_025158	RUFY1	protein_coding	RUN and FYVE domain containing 1	377.488	0.392504	0.0884013	4.44003	8.9946e-06	0.000106957	326.063	330.321	316.267	408.428	459.888	423.96
chr16:67893272-67929678	ENSG00000159792	NM_006742	PSKH1	protein_coding	protein serine kinase H1	205.102	0.495817	0.111708	4.43851	9.05822e-06	0.000107629	175.303	148.931	180.588	241.968	242.509	241.314
chr3:107522936-107811324	ENSG00000114439	NM_001142568, NM_001276286, NM_020235	BBX	protein_coding	BBX%2C HMG-box containing	653.575	0.365498	0.0823832	4.43656	9.1408e-06	0.000108526	531.167	591.905	587.627	802.27	654.65	753.83
chr13:94574051-94596257	ENSG00000088451	NM_014305	TGDS	protein_coding	TDP-glucose 4%2C6-dehydratase	70.3823	-0.767264	0.173003	-4.43497	9.20854e-06	0.000109244	99.046	93.5592	81.2167	46.3343	49.0045	53.1334
chr11:65833641-65856896	ENSG00000172803	NM_152760	SNX32	protein_coding	sorting nexin 32	45.2088	-0.895176	0.201965	-4.43234	9.32176e-06	0.000110501	61.3559	63.0093	61.1514	27.4574	33.9262	24.3528
chr8:47260575-47736306	ENSG00000164808	NM_001080394, NM_001282916, NM_001282919	SPIDR	protein_coding	scaffolding protein involved in DNA repair	292.263	0.427631	0.0964986	4.43147	9.3593e-06	0.00011086	237.535	254.901	249.383	318.334	348.057	345.367
chr16:30053090-30070457	ENSG00000149925	NM_000034, NM_001127617, NM_001243177, NM_184041, NM_184043	ALDOA	protein_coding	aldolase%2C fructose-bisphosphate A	3363.38	0.244871	0.0552614	4.43114	9.37358e-06	0.000110943	3166.84	3076	2981.13	3581.47	3638.9	3735.94
chr7:141738321-141787922	ENSG00000106028	NM_001256510, NM_001256511, NM_001256512, NM_001256513, NM_003143	SSBP1	protein_coding	single stranded DNA binding protein 1	316.293	-0.418609	0.0944763	-4.43084	9.38672e-06	0.000111012	362	346.551	382.196	274.574	278.949	253.491
chr5:179732850-179777286	ENSG00000161021	NM_014757	MAML1	protein_coding	mastermind like transcriptional coactivator 1	688.612	0.323536	0.0730244	4.43052	9.40047e-06	0.000111088	639.855	600.497	588.582	746.497	761.454	794.787
chr19:45890020-45902604	ENSG00000176182	NM_001012643	MYPOP	protein_coding	Myb related transcription factor%2C partner of profilin	207.291	0.5359	0.120966	4.43016	9.41632e-06	0.000111189	140.242	164.206	196.831	241.11	222.405	278.95
chr10:5638867-5666595	ENSG00000196372	NM_024701	ASB13	protein_coding	ankyrin repeat and SOCS box containing 13	216	0.49939	0.112735	4.42976	9.43393e-06	0.00011131	186.697	150.84	192.054	240.252	272.666	253.491
chr2:61177418-61191203	ENSG00000173209	NM_152392	AHSA2	protein_coding	activator of HSP90 ATPase homolog 2	305.005	-0.433415	0.0979587	-4.42447	9.66812e-06	0.000113985	335.705	359.917	362.131	253.123	232.457	286.699
chr19:44954585-44993341	ENSG00000104853	NM_001282175, NM_001282176, NM_001294	CLPTM1	protein_coding	CLPTM1%2C transmembrane protein	521.441	0.362475	0.0820033	4.42025	9.85854e-06	0.00011605	431.245	483.071	450.991	600.63	542.819	619.89
chr1:235327350-235344532	ENSG00000152904	NM_001037277	GGPS1	protein_coding	geranylgeranyl diphosphate synthase 1	243.726	-0.470037	0.106336	-4.4203	9.8565e-06	0.00011605	283.99	298.817	271.359	187.911	192.248	228.031
chr4:155666711-155732349	ENSG00000164116	NM_000856, NM_001130682, NM_001130683, NM_001130684, NM_001130685, NM_001130687, NM_001256449	GUCY1A3	protein_coding	guanylate cyclase 1 soluble subunit alpha	63.402	-0.788487	0.178393	-4.41995	9.87229e-06	0.000116122	80.6392	84.0123	85.0386	47.1923	41.4653	42.0639
chrX:120524609-120575794	ENSG00000158290	NM_001079872, NM_003588	CUL4B	protein_coding	cullin 4B	620.377	-0.352578	0.0797899	-4.41884	9.92327e-06	0.000116631	706.47	732.244	653.555	547.431	585.541	497.019
chr6:89642499-89819723	ENSG00000112159	NM_014611	MDN1	protein_coding	midasin AAA ATPase 1	1962.12	0.264133	0.0597773	4.41862	9.93338e-06	0.00011666	1763.55	1793.85	1786.77	2204.31	2019.24	2205.04
chr2:196833004-196927796	ENSG00000197121	NM_024989	PGAP1	protein_coding	post-GPI attachment to proteins 1	185.182	-0.517291	0.117095	-4.41771	9.97521e-06	0.000116973	219.128	230.079	210.208	151.874	165.861	133.94
chr9:128108581-128118693	ENSG00000234771	-	SLC25A25-AS1	antisense_RNA	SLC25A25 antisense RNA 1	105.541	0.682993	0.154603	4.41771	9.97543e-06	0.000116973	59.6029	95.4686	80.2612	127.848	120.626	149.438
chr11:66666036-66668374	ENSG00000258297	-	AP001157.1	antisense_RNA	---	33.0624	-1.0116	0.229043	-4.41663	1.00249e-05	0.000117463	49.0848	60.1452	36.3086	24.0252	18.8479	9.96251
chr1:15409895-15430343	ENSG00000142634	NM_024329	EFHD2	protein_coding	EF-hand domain family member D2	350.77	0.423151	0.0958508	4.41468	1.01158e-05	0.000118436	300.644	281.632	312.445	415.293	351.827	442.778
chr19:8302127-8308356	ENSG00000167775	NM_001165895, NM_016579	CD320	protein_coding	CD320 molecule	410.505	0.389414	0.0882756	4.41134	1.02733e-05	0.000120187	334.828	334.14	392.707	475.356	469.94	456.062
chr17:41866908-41930542	ENSG00000131473	NM_001096, NM_198830	ACLY	protein_coding	ATP citrate lyase	1962.4	0.253035	0.0573761	4.41011	1.0332e-05	0.000120781	1810.88	1781.44	1773.39	2125.37	2078.29	2205.04
chr6:26188765-26189076	ENSG00000277157	NM_003539	HIST1H4D	protein_coding	histone cluster 1 H4 family member d	425.883	0.677829	0.153776	4.4079	1.04377e-05	0.000121923	368.136	301.681	279.003	455.621	610.671	540.19
chr10:15513949-15720125	ENSG00000077943	NM_003638	ITGA8	protein_coding	integrin subunit alpha 8	116.856	-0.636137	0.144354	-4.40679	1.04914e-05	0.000122456	129.724	149.886	153.834	89.2364	104.292	74.1654
chr6:83161150-83193936	ENSG00000013375	NM_001199917, NM_001199918, NM_001199919, NM_015599	PGM3	protein_coding	phosphoglucomutase 3	134.822	-0.583001	0.132318	-4.40606	1.0527e-05	0.000122693	174.426	155.614	161.478	110.687	109.318	97.4112
chr17:58352500-58417595	ENSG00000108375	NM_017763	RNF43	protein_coding	ring finger protein 43	92.7588	0.696184	0.158007	4.40604	1.05278e-05	0.000122693	70.9976	81.1483	52.552	118.41	110.574	122.871
chr20:2835314-2841190	ENSG00000132635	NM_001271168, NM_022760	PCED1A	protein_coding	PC-esterase domain containing 1A	558.384	0.361549	0.0820867	4.40448	1.06039e-05	0.000123485	531.167	472.569	457.68	650.396	584.284	654.205
chr17:81666364-81673904	ENSG00000185298	NM_199287	CCDC137	protein_coding	coiled-coil domain containing 137	229.616	0.475608	0.108014	4.40321	1.06662e-05	0.000124115	196.339	184.254	191.098	276.29	237.483	292.234
chr21:45643694-45942454	ENSG00000183570	NM_001130141, NM_020528	PCBP3	protein_coding	poly(rC) binding protein 3	48.8603	0.85806	0.194948	4.40148	1.07515e-05	0.000125012	33.3075	32.4593	29.6202	65.2112	62.8263	69.7376
chr7:140719327-140924764	ENSG00000157764	NM_004333	BRAF	protein_coding	B-Raf proto-oncogene%2C serine/threonine kinase	271.672	-0.443325	0.100843	-4.39618	1.10174e-05	0.000128006	321.68	319.82	300.979	207.646	237.483	242.421
chr10:128096659-128126385	ENSG00000148773	NM_001145966, NM_002417	MKI67	protein_coding	marker of proliferation Ki-67	3396.96	0.281989	0.0642121	4.39153	1.12557e-05	0.000130674	2842.53	3274.57	3067.12	3794.26	3552.2	3851.06
chr2:238100157-238133287	ENSG00000144488	NM_194312	ESPNL	protein_coding	espin like	102.202	0.643574	0.146604	4.38988	1.13412e-05	0.000131566	81.5157	72.5561	78.3502	126.132	130.679	123.978
chr11:112961247-113278436	ENSG00000149294	NM_000615, NM_001076682, NM_001242607, NM_001242608, NM_181351	NCAM1	protein_coding	neural cell adhesion molecule 1	320.87	-0.411199	0.0937086	-4.38806	1.14365e-05	0.000132571	373.395	377.101	354.487	279.722	253.818	286.699
chr22:25564849-25729294	ENSG00000100077	NM_005160	GRK3	protein_coding	G protein-coupled receptor kinase 3	256.542	-0.448555	0.102226	-4.38787	1.14469e-05	0.00013259	286.62	319.82	286.647	208.504	217.379	220.282
chr14:76786178-76826246	ENSG00000013523	NM_015305	ANGEL1	protein_coding	angel homolog 1	484.43	0.36271	0.08267	4.38745	1.14688e-05	0.000132743	440.01	410.515	413.727	508.819	557.897	575.612
chr1:43970000-43973369	ENSG00000132768	NM_001039589, NM_001384	DPH2	protein_coding	DPH2 homolog	140.457	0.571784	0.130343	4.38676	1.1505e-05	0.00013306	97.293	122.2	113.703	172.467	172.144	164.935
chr6:27893463-27893843	ENSG00000274641	NM_003527	HIST1H2BO	protein_coding	histone cluster 1 H2B family member o	375.73	0.394081	0.0898401	4.38647	1.15204e-05	0.000133138	333.075	329.367	305.757	407.57	415.91	462.703
chr6:15246296-15522040	ENSG00000008083	NM_001267040, NM_004973	JARID2	protein_coding	jumonji and AT-rich interaction domain containing 2	421.431	0.366542	0.0836942	4.37955	1.18926e-05	0.00013723	367.259	370.418	363.086	492.516	473.71	461.596
chr1:46040140-46133036	ENSG00000117461	NM_001114172, NM_003629	PIK3R3	protein_coding	phosphoinositide-3-kinase regulatory subunit 3	191.097	0.507076	0.11578	4.37967	1.18861e-05	0.00013723	158.649	163.251	147.146	249.69	218.635	209.213
chr9:74497365-74693177	ENSG00000198963	NM_006914	RORB	protein_coding	RAR related orphan receptor B	34.4553	-0.970371	0.221664	-4.37766	1.19963e-05	0.000138322	46.4552	47.7343	52.552	12.8706	23.874	23.2459
chr12:26938383-26966650	ENSG00000111790	NM_001171887, NM_001171888, NM_015633	FGFR1OP2	protein_coding	FGFR1 oncogene partner 2	158.476	-0.552142	0.126197	-4.37524	1.21299e-05	0.000139756	197.216	189.028	187.276	138.145	103.035	136.154
chr16:55389700-55506691	ENSG00000087245	NM_001127891, NM_004530	MMP2	protein_coding	matrix metallopeptidase 2	32.4633	-0.971928	0.222256	-4.37302	1.22539e-05	0.000141078	42.0726	46.7796	50.641	18.8769	17.5914	18.8181
chr1:183248237-183418602	ENSG00000157064	NM_015039, NM_170706	NMNAT2	protein_coding	nicotinamide nucleotide adenylyltransferase 2	48.6423	-0.87334	0.199742	-4.37234	1.22921e-05	0.00014141	54.3438	78.2842	65.9288	30.8895	31.4131	30.9945
chr3:8980591-9363053	ENSG00000196220	NM_001033117, NM_014850	SRGAP3	protein_coding	SLIT-ROBO Rho GTPase activating protein 3	92.0838	0.69792	0.159642	4.37179	1.23231e-05	0.000141553	85.0218	55.3718	62.1069	123.558	116.857	109.588
chr13:72708357-72727687	ENSG00000204899	NM_001071775	MZT1	protein_coding	mitotic spindle organizing protein 1	122.897	-0.612775	0.140162	-4.37191	1.23166e-05	0.000141553	149.884	167.07	134.724	89.2364	106.805	89.6626
chr3:10115592-10127190	ENSG00000254999	NM_018462	BRK1	protein_coding	BRICK1%2C SCAR/WAVE actin nucleating complex subunit	181.878	0.512182	0.117178	4.37097	1.23698e-05	0.000141982	136.736	144.158	163.389	210.22	209.84	226.924
chr2:235494089-236131800	ENSG00000157985	NM_001037131, NM_001244888, NM_014914	AGAP1	protein_coding	ArfGAP with GTPase domain%2C ankyrin repeat and PH domain 1	671.387	0.322307	0.073835	4.36523	1.26992e-05	0.000145652	580.252	583.313	622.024	737.917	719.989	784.825
chr3:161104696-161253532	ENSG00000169251	NM_015938	NMD3	protein_coding	NMD3 ribosome export adaptor	227.579	-0.46833	0.107397	-4.36076	1.29614e-05	0.000148547	281.361	251.082	265.626	196.492	196.018	174.897
chr12:120469850-120498493	ENSG00000088986	NM_001037494, NM_001037495, NM_003746	DYNLL1	protein_coding	dynein light chain LC8-type 1	219.2	0.476301	0.109255	4.35952	1.30351e-05	0.00014928	192.833	184.254	167.211	250.548	242.509	277.843
chr16:1997654-2009823	ENSG00000167962	-	ZNF598	protein_coding	zinc finger protein 598	582.413	0.33032	0.0757864	4.35856	1.30922e-05	0.00014982	513.637	522.213	509.276	674.421	620.723	654.205
chr1:110370154-110373003	ENSG00000273373	-	AL355488.1	antisense_RNA	---	86.9365	-0.703999	0.161528	-4.35836	1.31038e-05	0.000149841	106.058	107.879	118.481	69.5014	47.748	71.9515
chr7:98846488-98870771	ENSG00000166448	NM_001134450, NM_001134451, NM_152913	TMEM130	protein_coding	transmembrane protein 130	11.5789	-1.0938	0.251129	-4.35554	1.32737e-05	0.000151669	17.5303	24.8218	18.1543	3.43217	0	5.53473
chr19:45349837-45370918	ENSG00000104884	NM_000400, NM_001130867	ERCC2	protein_coding	ERCC excision repair 2%2C TFIIH core complex helicase subunit	606.382	0.353003	0.0810695	4.35432	1.3348e-05	0.000152374	530.291	496.437	564.695	653.828	645.854	747.188
chr11:72002864-72080693	ENSG00000137497	NM_001286561, NM_006185	NUMA1	protein_coding	nuclear mitotic apparatus protein 1	727.351	-0.335514	0.0770552	-4.3542	1.33554e-05	0.000152374	787.986	804.8	847.52	607.494	605.645	710.659
chr1:25543580-25568886	ENSG00000157978	NM_015627	LDLRAP1	protein_coding	low density lipoprotein receptor adaptor protein 1	190.437	0.502207	0.115353	4.35365	1.33888e-05	0.00015264	144.625	164.206	158.611	217.085	212.353	245.742
chr3:50088908-50119021	ENSG00000003756	NM_005778	RBM5	protein_coding	RNA binding motif protein 5	511.206	0.340685	0.0782696	4.35271	1.34463e-05	0.000153181	439.133	457.294	452.902	580.895	578.002	559.008
chr20:45890144-45898820	ENSG00000064601	NM_000308, NM_001127695, NM_001167594	CTSA	protein_coding	cathepsin A	180.694	0.503565	0.115732	4.35112	1.35443e-05	0.000154067	148.131	147.976	147.146	212.795	202.301	225.817
chr6:142301854-142446266	ENSG00000112414	NM_001032394, NM_001032395, NM_020455, NM_198569	ADGRG6	protein_coding	adhesion G protein-coupled receptor G6	33.7507	-0.966977	0.222236	-4.35113	1.35436e-05	0.000154067	48.2082	43.9155	51.5965	13.7287	25.1305	19.925
chr11:45909669-45918812	ENSG00000121680	NM_004813, NM_057174	PEX16	protein_coding	peroxisomal biogenesis factor 16	95.5811	-0.675213	0.155218	-4.35008	1.36085e-05	0.000154658	123.588	114.562	120.392	57.4888	76.648	80.807
chr20:325595-330224	ENSG00000177732	NM_006943	SOX12	protein_coding	SRY-box 12	1208.33	0.279241	0.0641939	4.34995	1.36166e-05	0.000154658	1033.41	1119.85	1117.92	1339.4	1286.68	1352.69
chr7:74231499-74254458	ENSG00000049541	NM_001278791, NM_001278792, NM_001278793, NM_002914, NM_181471	RFC2	protein_coding	replication factor C subunit 2	343.386	0.39847	0.0916171	4.34929	1.36577e-05	0.000155009	292.755	293.089	297.157	369.816	385.753	421.746
chr6:31269491-31357188	ENSG00000234745	NM_005514	HLA-B	protein_coding	major histocompatibility complex%2C class I%2C B	382.084	0.380539	0.0875323	4.34741	1.37752e-05	0.000156226	312.915	328.412	350.665	440.176	429.732	430.602
chr17:75667116-75708062	ENSG00000161526	NM_001301839, NM_013260	SAP30BP	protein_coding	SAP30 binding protein	250.413	0.46318	0.106554	4.34691	1.38068e-05	0.000156466	220.005	179.481	225.496	277.148	291.514	308.838
chr1:19251539-19260128	ENSG00000053372	NM_016183	MRTO4	protein_coding	MRT4 homolog%2C ribosome maturation factor	190.052	0.503705	0.115979	4.34306	1.40514e-05	0.000159051	161.278	134.611	170.077	227.381	221.148	225.817
chr11:45804072-45813015	ENSG00000181830	NM_001145265, NM_001145266, NM_018389	SLC35C1	protein_coding	solute carrier family 35 member C1	186.362	-0.502019	0.115593	-4.34299	1.40558e-05	0.000159051	215.622	229.125	214.985	140.719	158.322	159.4
chr3:10006418-10011209	ENSG00000206567	-	AC022007.1	lincRNA	---	58.8927	0.816512	0.188068	4.34158	1.4146e-05	0.000159953	47.3317	29.5953	41.0861	68.6434	89.2133	77.4862
chr9:122915566-122931500	ENSG00000171448	NM_020924	ZBTB26	protein_coding	zinc finger and BTB domain containing 26	58.1649	-0.809712	0.186653	-4.33805	1.43753e-05	0.000162424	85.8983	80.1936	64.9733	41.186	40.2088	36.5292
chr7:27141052-27143668	ENSG00000106004	NM_019102	HOXA5	protein_coding	homeobox A5	266.947	0.448561	0.103416	4.33745	1.44143e-05	0.000162744	223.511	246.309	203.519	332.062	285.231	311.052
chr19:41966582-41997497	ENSG00000105409	NM_001256213, NM_001256214, NM_152296	ATP1A3	protein_coding	ATPase Na+/K+ transporting subunit alpha 3	284.743	0.434707	0.100312	4.33354	1.46731e-05	0.000165517	227.017	272.085	222.629	333.779	324.183	328.763
chr6:35342558-35428191	ENSG00000112033	NM_001171818, NM_001171819, NM_001171820, NM_006238, NM_177435	PPARD	protein_coding	peroxisome proliferator activated receptor delta	170.378	0.53108	0.122555	4.33341	1.46817e-05	0.000165517	154.266	133.656	124.214	217.943	207.327	184.86
chr3:14124940-14143679	ENSG00000170876	NM_024334	TMEM43	protein_coding	transmembrane protein 43	277.435	0.426853	0.0985203	4.33264	1.47334e-05	0.000165977	226.14	243.445	235.051	304.605	316.644	338.725
chr3:186783205-186789900	ENSG00000156976	NM_001967	EIF4A2	protein_coding	eukaryotic translation initiation factor 4A2	765.003	-0.335856	0.0775633	-4.33009	1.49046e-05	0.000167782	890.538	781.888	894.339	687.292	714.963	620.997
chr1:201982372-202006147	ENSG00000176393	NM_020216	RNPEP	protein_coding	arginyl aminopeptidase	527.668	0.33602	0.077634	4.32825	1.50297e-05	0.000169064	481.206	454.43	458.635	587.759	600.619	583.36
chr5:113022099-113488830	ENSG00000171444	NM_001085377, NM_002387	MCC	protein_coding	mutated in colorectal cancers	330.513	-0.403719	0.0932948	-4.32735	1.50917e-05	0.000169636	378.654	401.923	354.487	286.586	271.409	290.02
chr15:43777087-43802589	ENSG00000140264	NM_001018108, NM_001199875, NM_001199876, NM_001199877, NM_001199878	SERF2	protein_coding	small EDRK-rich factor 2	476.558	0.373503	0.0863345	4.32623	1.51683e-05	0.000170371	369.012	439.155	432.837	531.986	515.175	571.184
chr11:102110461-102233423	ENSG00000137693	NM_001130145, NM_001195044, NM_001195045, NM_001282097, NM_001282098, NM_001282099, NM_001282100, NM_001282101, NM_006106	YAP1	protein_coding	Yes associated protein 1	227.496	-0.473096	0.109367	-4.32575	1.52016e-05	0.000170619	248.93	269.221	281.87	201.64	197.274	166.042
chr8:109573978-109691791	ENSG00000147642	NM_001099743, NM_001099744, NM_001099745, NM_001099746, NM_001099747, NM_001099748, NM_001099749, NM_001099750, NM_001099751, NM_001099752, NM_001099753, NM_001099754, NM_001099755, NM_001099756, NM_017786	SYBU	protein_coding	syntabulin	140.595	0.562007	0.129959	4.3245	1.52879e-05	0.000171462	123.588	108.834	102.237	173.325	159.579	176.004
chr21:46235126-46286297	ENSG00000160294	NM_003906	MCM3AP	protein_coding	minichromosome maintenance complex component 3 associated protein	870.004	0.291471	0.0674124	4.3237	1.53437e-05	0.000171751	781.85	778.069	781.591	930.118	949.933	998.465
chr11:43880811-43920266	ENSG00000166199	NM_139178	ALKBH3	protein_coding	alkB homolog 3%2C alpha-ketoglutaratedependent dioxygenase	84.5881	-0.694255	0.160572	-4.32364	1.53476e-05	0.000171751	117.453	103.106	100.326	60.063	59.0567	67.5237
chr17:82057506-82065887	ENSG00000169718	NM_022156	DUS1L	protein_coding	dihydrouridine synthase 1 like	772.049	0.311727	0.0720979	4.32366	1.5346e-05	0.000171751	687.187	680.691	693.686	833.159	815.485	922.086
chr19:12945855-12953642	ENSG00000179262	NM_001270362, NM_001270363, NM_005053	RAD23A	protein_coding	RAD23 homolog A%2C nucleotide excision repair protein	948.946	0.287659	0.0665801	4.32049	1.55685e-05	0.000174095	823.923	864.945	870.452	1030.51	1019.04	1084.81
chr1:155247205-155255483	ENSG00000160767	NM_001267608, NM_006589, NM_198264	FAM189B	protein_coding	family with sequence similarity 189 member B	1800.59	0.257567	0.0596277	4.31958	1.56329e-05	0.000174686	1638.2	1569.5	1707.46	1994.09	1925	1969.26
chr17:43025241-43032036	ENSG00000108830	NM_005440	RND2	protein_coding	Rho family GTPase 2	70.089	-0.746973	0.172963	-4.3187	1.56953e-05	0.000175254	96.4165	80.1936	94.5935	47.1923	49.0045	53.1334
chr19:2164149-2232578	ENSG00000104885	NM_032482	DOT1L	protein_coding	DOT1 like histone lysine methyltransferase	1434.65	0.264309	0.0612383	4.31607	1.58832e-05	0.000177222	1264.81	1297.42	1343.42	1557.35	1525.42	1619.46
chr16:89737549-89816657	ENSG00000187741	NM_000135, NM_001018112, NM_001286167	FANCA	protein_coding	Fanconi anemia complementation group A	857.192	0.293369	0.0679777	4.31567	1.59123e-05	0.000177416	780.097	774.25	750.06	909.525	956.216	973.005
chr14:23321289-23326185	ENSG00000100836	NM_004643	PABPN1	protein_coding	poly(A) binding protein nuclear 1	690.933	0.358674	0.0831622	4.31294	1.61095e-05	0.000179484	539.932	635.821	635.401	779.103	707.424	847.92
chr19:39342396-39385710	ENSG00000179134	NM_018028	SAMD4B	protein_coding	sterile alpha motif domain containing 4B	860.948	0.324241	0.0751859	4.31253	1.614e-05	0.000179692	762.567	774.25	753.882	1023.64	850.668	1000.68
chr6:149658153-149718256	ENSG00000131023	NM_001270519, NM_004690	LATS1	protein_coding	large tumor suppressor kinase 1	360.471	-0.409615	0.094999	-4.31178	1.61947e-05	0.000180169	386.542	464.932	389.84	322.624	297.796	301.089
chr4:784957-826198	ENSG00000168993	NM_006651	CPLX1	protein_coding	complexin 1	74.3373	0.72327	0.167829	4.30957	1.6357e-05	0.000181841	54.3438	50.5983	55.4184	87.5203	92.9829	105.16
chr20:35699272-35700984	ENSG00000125995	NM_080748	ROMO1	protein_coding	reactive oxygen species modulator 1	136.684	0.580018	0.134646	4.30771	1.6495e-05	0.000183241	119.206	104.061	99.371	185.337	167.118	145.01
chr4:1289851-1340147	ENSG00000090316	NM_001017405, NM_001297431, NM_001297432, NM_001297433, NM_005882	MAEA	protein_coding	macrophage erythroblast attacher	380.667	0.377001	0.0875241	4.3074	1.65187e-05	0.000183371	345.346	310.273	332.511	423.873	434.758	437.244
chr1:161225939-161230744	ENSG00000158882	NM_001286373, NM_001286374, NM_032174	TOMM40L	protein_coding	translocase of outer mitochondrial membrane 40 like	94.7523	0.693593	0.161057	4.3065	1.65861e-05	0.000183985	54.3438	63.0093	91.7271	117.552	125.653	116.229
chr9:133030675-133058503	ENSG00000148308	NM_001122823, NM_001286709, NM_012087	GTF3C5	protein_coding	general transcription factor IIIC subunit 5	473.253	0.353796	0.0821664	4.30585	1.66344e-05	0.000184386	397.937	445.838	398.439	532.844	526.484	537.976
chr11:112024814-112064390	ENSG00000150768	NM_001931	DLAT	protein_coding	dihydrolipoamide S-acetyltransferase	302.598	-0.40977	0.0952566	-4.30175	1.69455e-05	0.000187697	341.84	346.551	350.665	244.542	275.179	256.811
chr5:177600100-177610347	ENSG00000027847	NM_007255	B4GALT7	protein_coding	beta-1%2C4-galactosyltransferase 7	221.204	0.474509	0.110312	4.30151	1.69642e-05	0.000187767	176.179	175.662	199.697	285.728	247.535	242.421
chr5:150485818-150558211	ENSG00000070614	NM_001301063, NM_001543	NDST1	protein_coding	N-deacetylase and N-sulfotransferase 1	545.549	0.332782	0.077393	4.29989	1.7088e-05	0.000189	471.564	481.162	493.033	628.087	581.771	617.676
chr17:81189593-81222999	ENSG00000141577	NM_001009811, NM_014984	CEP131	protein_coding	centrosomal protein 131	302.59	0.428549	0.0997202	4.29752	1.72721e-05	0.000190897	268.213	224.351	274.226	325.198	359.366	364.185
chr1:21822245-21937297	ENSG00000142798	NM_001291860, NM_005529	HSPG2	protein_coding	heparan sulfate proteoglycan 2	837.542	0.354328	0.0824575	4.2971	1.73045e-05	0.000191117	758.184	624.365	813.122	912.957	971.294	945.332
chr12:132144448-132152473	ENSG00000184967	NM_024078	NOC4L	protein_coding	nucleolar complex associated 4 homolog	224.137	0.458649	0.106799	4.2945	1.75085e-05	0.00019323	175.303	192.847	193.009	251.406	258.844	273.416
chr10:101570560-101609668	ENSG00000166171	NM_015448	DPCD	protein_coding	deleted in primary ciliary dyskinesia homolog (mouse)	128.271	0.576732	0.13432	4.29373	1.75699e-05	0.000193766	104.305	90.6951	107.97	157.88	148.27	160.507
chr16:87696485-87765992	ENSG00000104731	NM_001184854, NM_001184856, NM_017566	KLHDC4	protein_coding	kelch domain containing 4	498.155	0.353253	0.0823322	4.29058	1.78209e-05	0.000196062	417.22	416.243	472.968	538.851	578.002	565.649
chr10:101610664-101695295	ENSG00000107829	NM_022039	FBXW4	protein_coding	F-box and WD repeat domain containing 4	296.483	0.412725	0.0961927	4.2906	1.7819e-05	0.000196062	246.3	267.312	243.65	323.482	350.571	347.581
chr8:66628487-66667217	ENSG00000175073	NM_025054	VCPIP1	protein_coding	valosin containing protein interacting protein 1	206.863	-0.47595	0.110923	-4.29081	1.78024e-05	0.000196062	241.918	246.309	240.784	187.053	164.605	160.507
chr16:89490917-89557768	ENSG00000197912	NM_003119, NM_199367	SPG7	protein_coding	SPG7%2C paraplegin matrix AAA peptidase subunit	575.723	0.335807	0.0782681	4.29047	1.78296e-05	0.000196062	504.872	498.346	517.876	610.926	628.263	694.055
chr4:74933095-75050115	ENSG00000169116	NM_015393	PARM1	protein_coding	prostate androgen-regulated mucin-like protein 1	137.705	-0.564786	0.131723	-4.28769	1.80545e-05	0.000198247	152.513	169.934	176.766	110.687	115.6	100.732
chr22:42796502-42858106	ENSG00000242247	NM_001142293, NM_014570	ARFGAP3	protein_coding	ADP ribosylation factor GTPase activating protein 3	145.476	-0.547429	0.127673	-4.28775	1.80495e-05	0.000198247	173.55	175.662	173.899	106.397	119.37	123.978
chr17:39687914-39730426	ENSG00000141736	NM_001005862, NM_001289936, NM_001289937, NM_001289938, NM_004448	ERBB2	protein_coding	erb-b2 receptor tyrosine kinase 2	460.953	0.353341	0.0824419	4.28594	1.81967e-05	0.000199665	427.739	384.738	397.484	529.412	503.867	522.478
chr7:73440398-73522278	ENSG00000009954	NM_032408	BAZ1B	protein_coding	bromodomain adjacent to zinc finger domain 1B	1323.02	0.264609	0.061788	4.28252	1.84787e-05	0.000202612	1219.23	1167.58	1215.38	1484.41	1394.74	1456.74
chr15:72751369-72785846	ENSG00000159322	NM_031284	ADPGK	protein_coding	ADP dependent glucokinase	252.531	0.434575	0.101483	4.28224	1.85018e-05	0.000202719	206.857	216.714	214.985	277.148	302.823	296.661
chr19:49675786-49689029	ENSG00000126457	NM_001207042, NM_001536, NM_198318	PRMT1	protein_coding	protein arginine methyltransferase 1	889.197	0.309198	0.0722228	4.28117	1.85913e-05	0.000203554	845.835	729.38	802.612	1023.64	947.42	986.289
chr1:228139962-228148984	ENSG00000143774	NM_000858, NM_001159390, NM_001159391, NM_001242839, NM_001242840	GUK1	protein_coding	guanylate kinase 1	669.05	0.333755	0.0779702	4.28055	1.86431e-05	0.000203973	625.831	568.993	576.161	752.503	686.063	804.75
chr17:76557766-76565348	ENSG00000163597	-	SNHG16	processed_transcript	small nucleolar RNA host gene 16	523.019	-0.374115	0.0874417	-4.27845	1.882e-05	0.000205761	628.46	565.174	580.938	435.028	518.945	409.57
chr6:79201245-79234738	ENSG00000118418	NM_001201362, NM_001201363, NM_004242, NM_138730	HMGN3	protein_coding	high mobility group nucleosomal binding domain 3	162.263	0.537345	0.125611	4.27784	1.88715e-05	0.000206175	121.835	115.517	153.834	191.343	188.479	202.571
chr22:20424815-20437826	ENSG00000244486	NM_153334, NM_182895	SCARF2	protein_coding	scavenger receptor class F member 2	284.232	-0.427571	0.100058	-4.27323	1.9266e-05	0.000210334	344.47	307.409	329.644	231.671	266.383	225.817
chr16:84565594-84618077	ENSG00000103187	NM_021149	COTL1	protein_coding	coactosin like F-actin binding protein 1	524.866	-0.364759	0.0853711	-4.27263	1.93179e-05	0.00021075	560.969	604.316	616.291	474.497	398.318	494.805
chrX:18989309-19122637	ENSG00000173698	NM_001079858, NM_001079859, NM_001079860, NM_001184833, NM_001184834, NM_001184835, NM_001184836, NM_001184837, NM_005756	ADGRG2	protein_coding	adhesion G protein-coupled receptor G2	39.5075	-0.901195	0.211034	-4.27039	1.95134e-05	0.00021273	49.0848	55.3718	59.2404	22.3091	28.9001	22.1389
chr11:112074086-112085150	ENSG00000150776	NM_001082969, NM_001082970, NM_001301017, NM_001301019, NM_001301021, NM_018195	NKAPD1	protein_coding	NKAP domain containing 1	160.446	-0.519495	0.121664	-4.26992	1.95547e-05	0.000213027	187.574	192.847	192.054	126.99	128.166	135.047
chr19:45815410-45863290	ENSG00000125755	NM_004819	SYMPK	protein_coding	symplekin	1123.07	0.267406	0.0626638	4.26732	1.97835e-05	0.000215211	1008.87	1031.06	1011.86	1199.54	1243.96	1243.1
chr1:32365103-32394731	ENSG00000160058	NM_001143888, NM_001143889, NM_001143890, NM_001300958, NM_018045	BSDC1	protein_coding	BSD domain containing 1	911.52	0.294142	0.0689272	4.26743	1.97738e-05	0.000215211	810.775	814.347	829.366	1059.68	939.881	1015.07
chr6:27865355-27865747	ENSG00000276903	NM_003511	HIST1H2AL	protein_coding	histone cluster 1 H2A family member l	151.893	-0.557427	0.130659	-4.26629	1.98754e-05	0.000216056	200.722	160.387	186.321	111.546	139.474	112.908
chr6:165327287-165986603	ENSG00000112541	NM_001130690	PDE10A	protein_coding	phosphodiesterase 10A	190.214	-0.510211	0.119674	-4.26335	2.01389e-05	0.000218608	211.24	237.717	229.318	157.88	126.909	178.218
chr9:131394093-131500197	ENSG00000130723	NM_013318	PRRC2B	protein_coding	proline rich coiled-coil 2B	3877.04	0.243596	0.0571357	4.26346	2.01287e-05	0.000218608	3479.76	3654.54	3505.69	4193.25	4032.19	4396.79
chrX:304529-318819	ENSG00000178605	NM_012227	GTPBP6	protein_coding	GTP binding protein 6 (putative)	358.999	0.414324	0.0972021	4.2625	2.02154e-05	0.000219282	313.792	325.548	275.181	368.1	457.375	413.998
chr3:52228610-52239260	ENSG00000247596	NM_007284	TWF2	protein_coding	twinfilin actin binding protein 2	82.2954	0.703718	0.165174	4.26046	2.04004e-05	0.000221131	54.3438	53.4624	72.6173	113.262	109.318	90.7696
chr5:141991749-142013041	ENSG00000113552	NM_005471	GNPDA1	protein_coding	glucosamine-6-phosphate deaminase 1	142.341	0.551466	0.129462	4.25969	2.04715e-05	0.000221743	110.441	120.29	110.837	188.769	162.092	161.614
chr15:70047790-70098176	ENSG00000140332	NM_001105192, NM_001282979, NM_001282980, NM_001282981, NM_001282982, NM_005078, NM_020908	TLE3	protein_coding	transducin like enhancer of split 3	1571.41	0.252924	0.0594091	4.25733	2.06884e-05	0.000223773	1395.41	1422.48	1479.1	1729.81	1720.18	1681.45
chr11:134253495-134265855	ENSG00000151498	NM_014384	ACAD8	protein_coding	acyl-CoA dehydrogenase family member 8	141.401	-0.564059	0.132489	-4.2574	2.06814e-05	0.000223773	182.315	147.022	182.499	109.829	119.37	107.374
chr19:10961001-11065395	ENSG00000127616	NM_001128844, NM_001128845, NM_001128846, NM_001128847, NM_001128848, NM_001128849, NM_003072	SMARCA4	protein_coding	SWI/SNF related%2C matrix associated%2C actin dependent regulator of chromatin%2C subfamily a%2C member 4	3051.19	0.245871	0.0577664	4.25629	2.07843e-05	0.00022465	2692.65	2823.01	2850.23	3270	3205.4	3465.85
chr19:825097-832018	ENSG00000172232	NM_001700	AZU1	protein_coding	azurocidin 1	11.148	-1.0689	0.25116	-4.25587	2.08236e-05	0.000224915	16.6538	21.9578	19.1098	4.29021	3.76958	1.10695
chr11:62728069-62740293	ENSG00000162222	NM_173810	TTC9C	protein_coding	tetratricopeptide repeat domain 9C	102.267	-0.655511	0.154081	-4.25432	2.09686e-05	0.000226321	128.847	107.879	147.146	86.6623	76.648	66.4167
chr1:100186919-100249834	ENSG00000137992	NM_001918	DBT	protein_coding	dihydrolipoamide branched chain transacylase E2	257.675	-0.442769	0.104094	-4.25357	2.10393e-05	0.000226893	282.237	300.726	315.312	238.536	211.096	198.143
chr19:46746046-46776988	ENSG00000181027	NM_001039885, NM_024301	FKRP	protein_coding	fukutin related protein	155.31	0.528494	0.124251	4.25344	2.10515e-05	0.000226893	134.107	122.2	118.481	173.325	192.248	191.502
chr1:85152487-85154203	ENSG00000280099	-	AL603750.1	TEC	---	28.653	-0.98232	0.230982	-4.25281	2.11106e-05	0.000227369	41.1961	48.689	35.3531	18.0189	17.5914	11.0695
chr19:5158495-5340803	ENSG00000105426	NM_130853, NM_130855	PTPRS	protein_coding	protein tyrosine phosphatase%2C receptor type S	2133.28	0.244704	0.057577	4.25004	2.13737e-05	0.00022999	1978.29	1900.78	1971.18	2265.23	2284.36	2399.86
chr1:16974502-16980835	ENSG00000117122	NM_001135247, NM_001135248, NM_002403, NM_017459	MFAP2	protein_coding	microfibril associated protein 2	78.7064	0.704903	0.165869	4.24977	2.13994e-05	0.00022999	49.0848	54.4171	68.7953	102.965	101.779	95.1973
chr17:7561875-7571969	ENSG00000161956	NM_015670	SENP3	protein_coding	SUMO1/sentrin/SMT3 specific peptidase 3	157.482	0.521013	0.122596	4.24984	2.13925e-05	0.00022999	127.094	123.154	132.813	192.202	175.914	193.716
chr17:439978-445939	ENSG00000183688	NM_182705	RFLNB	protein_coding	refilin B	288.466	0.412663	0.0971467	4.24783	2.15847e-05	0.000231818	240.165	260.629	236.962	325.198	319.157	348.688
chr8:89933336-90003228	ENSG00000104320	NM_002485	NBN	protein_coding	nibrin	218.902	0.455435	0.107258	4.24615	2.17472e-05	0.000233234	181.438	193.801	173.899	259.987	256.331	247.956
chrX:119871487-119876662	ENSG00000125356	NM_004541	NDUFA1	protein_coding	NADH:ubiquinone oxidoreductase subunit A1	242.357	0.483241	0.113807	4.24616	2.17467e-05	0.000233234	191.08	169.934	239.828	306.321	280.205	266.774
chr11:63911221-63916844	ENSG00000167771	NM_173587	RCOR2	protein_coding	REST corepressor 2	64.9048	-0.772068	0.181846	-4.24572	2.17894e-05	0.000233522	70.9976	94.5139	87.9051	36.8958	51.5175	47.5987
chr11:64851642-64888296	ENSG00000110047	NM_001282444, NM_001282445, NM_006795	EHD1	protein_coding	EH domain containing 1	206.516	-0.46965	0.110651	-4.24442	2.19161e-05	0.000234714	241.041	251.082	233.14	171.608	159.579	182.646
chr9:99821855-99866891	ENSG00000119508	NM_006981, NM_173199, NM_173200	NR4A3	protein_coding	nuclear receptor subfamily 4 group A member 3	37.6345	-0.909806	0.214395	-4.24359	2.19972e-05	0.000235416	49.9613	46.7796	60.1959	21.4511	26.387	21.032
chr11:30384493-30586872	ENSG00000066382	NM_001145399, NM_001584	MPPED2	protein_coding	metallophosphoesterase domain containing 2	53.7631	-0.809892	0.190898	-4.24254	2.21004e-05	0.000236354	72.7506	75.4202	66.8843	42.9021	31.4131	33.2084
chr15:74954416-74957464	ENSG00000178718	NM_017793	RPP25	protein_coding	ribonuclease P and MRP subunit p25	184.279	0.497124	0.117184	4.24225	2.21288e-05	0.000236492	138.489	163.251	151.923	229.097	223.661	199.25
chr22:41976272-41998221	ENSG00000100167	NM_019106, NM_145733	SEPT3	protein_coding	septin 3	247.852	-0.445057	0.104972	-4.23978	2.23742e-05	0.000238947	278.731	302.635	282.825	213.653	183.453	225.817
chr7:100428790-100434126	ENSG00000146834	NM_001194990, NM_001194991, NM_001194992, NM_019606	MEPCE	protein_coding	methylphosphate capping enzyme	583.517	0.328748	0.0775656	4.23832	2.25202e-05	0.000240168	516.266	522.213	511.187	691.582	605.645	654.205
chr11:68312609-68449275	ENSG00000162337	NM_001291902, NM_002335	LRP5	protein_coding	LDL receptor related protein 5	802.272	-0.288704	0.0681157	-4.23844	2.2508e-05	0.000240168	894.044	879.266	877.14	707.885	722.502	732.798
chr19:10106289-10111634	ENSG00000130810	NM_020230	PPAN	protein_coding	peter pan homolog (Drosophila)	51.9055	0.82265	0.194145	4.23729	2.26232e-05	0.000241097	35.0605	40.0968	28.6647	71.2175	57.8002	78.5931
chr11:57325985-57335877	ENSG00000149136	NM_003146	SSRP1	protein_coding	structure specific recognition protein 1	1633.5	-0.280778	0.0662891	-4.23567	2.27875e-05	0.000242678	1847.69	1787.17	1751.41	1483.56	1348.25	1582.93
chr1:27891524-27914746	ENSG00000117748	NM_001286076, NM_001297558, NM_002946	RPA2	protein_coding	replication protein A2	422.37	0.373921	0.0883272	4.23336	2.30221e-05	0.000245005	387.419	339.868	370.73	462.485	452.349	521.371
chr1:6634168-6701924	ENSG00000007923	NM_018198	DNAJC11	protein_coding	DnaJ heat shock protein family (Hsp40) member C11	305.732	0.428008	0.101136	4.232	2.3162e-05	0.000246321	274.349	222.442	279.959	356.946	325.44	375.255
chr17:7235028-7239722	ENSG00000040633	NM_001284517, NM_001284518, NM_024297	PHF23	protein_coding	PHD finger protein 23	207.566	0.483953	0.114523	4.22583	2.38063e-05	0.000252996	152.513	183.3	178.677	244.542	217.379	268.988
chr12:52897187-52949954	ENSG00000170421	NM_001256282, NM_001256293, NM_002273	KRT8	protein_coding	keratin 8	136.621	0.916776	0.21705	4.22379	2.40228e-05	0.000255066	88.5279	57.2811	100.326	162.17	238.74	172.684
chr8:46579213-46638886	ENSG00000248498	-	ASNSP1	transcribed_unprocessed_pseudogene	asparagine synthetase pseudogene 1	30.4428	-0.958301	0.226888	-4.22368	2.40347e-05	0.000255066	42.0726	37.2327	51.5965	16.3028	18.8479	16.6042
chr22:25448105-25520854	ENSG00000100058	-	CRYBB2P1	transcribed_unprocessed_pseudogene	crystallin beta B2 pseudogene 1	266.428	-0.485064	0.114898	-4.22168	2.42491e-05	0.000257162	329.569	263.493	343.977	196.492	261.357	203.678
chr20:46894624-47188844	ENSG00000064655	NM_005244, NM_172110	EYA2	protein_coding	EYA transcriptional coactivator and phosphatase 2	58.6855	-0.775262	0.18387	-4.21637	2.48269e-05	0.000263106	71.8741	78.2842	80.2612	41.186	43.9784	36.5292
chr18:26225936-26391685	ENSG00000141384	NM_005640	TAF4B	protein_coding	TATA-box binding protein associated factor 4b	283.222	-0.40884	0.0969968	-4.21499	2.49791e-05	0.000264535	332.199	316.001	324.867	234.246	246.279	245.742
chr14:90396502-90408261	ENSG00000198668	NM_006888	CALM1	protein_coding	calmodulin 1	547.01	0.338904	0.0804078	4.21482	2.49983e-05	0.000264553	462.799	468.751	515.009	651.254	584.284	599.965
chr15:68277803-68295865	ENSG00000169018	NM_015322	FEM1B	protein_coding	fem-1 homolog B	726.151	-0.29759	0.0706383	-4.21287	2.52143e-05	0.000266653	806.392	824.849	775.858	652.112	644.597	653.098
chr3:52903572-53046750	ENSG00000163935	NM_016329	SFMBT1	protein_coding	Scm like with four mbt domains 1	158.914	0.534093	0.126844	4.21063	2.54659e-05	0.000269127	118.329	126.019	139.502	203.356	203.557	162.721
chr5:179797597-179806952	ENSG00000161013	NM_014275, NM_054013	MGAT4B	protein_coding	mannosyl (alpha-1%2C3-)-glycoprotein beta-1%2C4-N-acetylglucosaminyltransferase%2C isozyme B	828.9	0.305775	0.0726369	4.20963	2.55786e-05	0.000269943	706.47	747.519	766.303	921.538	851.924	979.647
chr1:107056679-107059294	ENSG00000198890	NM_018137	PRMT6	protein_coding	protein arginine methyltransferase 6	150.768	0.529227	0.125715	4.20974	2.55666e-05	0.000269943	130.601	124.109	109.881	181.905	172.144	185.967
chr17:63819433-63830012	ENSG00000108592	NM_017647	FTSJ3	protein_coding	FtsJ RNA methyltransferase homolog 3	356.135	0.376225	0.0893879	4.20891	2.56611e-05	0.000270626	308.533	303.59	314.356	424.731	397.062	388.538
chr7:23310209-23470467	ENSG00000136231	NM_006547	IGF2BP3	protein_coding	insulin like growth factor 2 mRNA binding protein 3	311.862	-0.41862	0.0994989	-4.20728	2.58459e-05	0.000272386	382.16	314.092	378.374	258.271	281.462	256.811
chr4:88257620-88284769	ENSG00000163644	NM_152542	PPM1K	protein_coding	protein phosphatase%2C Mg2+/Mn2+ dependent 1K	237.96	-0.453474	0.107807	-4.20635	2.59528e-05	0.000273323	247.177	302.635	280.914	198.208	207.327	191.502
chr17:1494571-1516888	ENSG00000132376	NM_001135642, NM_016532, NM_130766	INPP5K	protein_coding	inositol polyphosphate-5-phosphatase K	99.1479	0.632727	0.150622	4.20075	2.66029e-05	0.000279975	77.1332	66.828	83.1277	134.713	116.857	116.229
chr12:120686869-120701864	ENSG00000110917	NM_014730	MLEC	protein_coding	malectin	712.183	0.309607	0.0737085	4.20043	2.6641e-05	0.000280182	610.053	658.733	636.357	805.702	737.58	824.675
chr2:17753858-17788941	ENSG00000178295	NM_001130009, NM_182625	GEN1	protein_coding	GEN1%2C Holliday junction 5' flap endonuclease	206.513	-0.470417	0.112003	-4.20004	2.66866e-05	0.000280468	230.523	252.992	241.739	177.615	183.453	152.759
chr16:31032889-31042975	ENSG00000103496	NM_001272095, NM_001272096, NM_004604	STX4	protein_coding	syntaxin 4	271.763	0.41731	0.0995122	4.19356	2.7461e-05	0.000288208	231.4	234.853	227.407	308.895	291.514	336.512
chr1:160215715-160262531	ENSG00000132716	NM_015726	DCAF8	protein_coding	DDB1 and CUL4 associated factor 8	471.473	-0.346772	0.0826895	-4.19367	2.74479e-05	0.000288208	514.513	553.718	522.653	437.602	390.779	409.57
chr8:74321130-74488872	ENSG00000104381	NM_001040875, NM_018972	GDAP1	protein_coding	ganglioside induced differentiation associated protein 1	97.0634	0.630304	0.150369	4.19172	2.76845e-05	0.000290353	77.1332	68.7374	75.4837	111.546	124.396	125.085
chr15:70654554-70763593	ENSG00000137831	NM_001008224, NM_018003	UACA	protein_coding	uveal autoantigen with coiled-coil domains and ankyrin repeats	424.544	-0.357444	0.0853767	-4.18667	2.83081e-05	0.000296688	466.305	463.023	507.365	386.119	366.905	357.543
chr12:56118250-56144671	ENSG00000139641	NM_001184796, NM_015292	ESYT1	protein_coding	extended synaptotagmin 1	565.771	0.320422	0.0765601	4.18523	2.84872e-05	0.000298165	479.453	520.304	506.41	642.674	627.006	618.783
chr1:226989865-227318474	ENSG00000143776	NM_003607, NM_014826	CDC42BPA	protein_coding	CDC42 binding protein kinase alpha	1103.2	0.288474	0.0689268	4.18523	2.84882e-05	0.000298165	991.337	1064.47	918.226	1215.85	1177.36	1251.96
chr9:137191617-137204193	ENSG00000176058	NM_001128228	TPRN	protein_coding	taperin	192.119	0.514605	0.122966	4.18493	2.85253e-05	0.000298348	162.155	122.2	183.454	224.807	219.892	240.207
chr1:2425980-2505530	ENSG00000149527	NM_014638	PLCH2	protein_coding	phospholipase C eta 2	25.2973	0.983098	0.235125	4.18118	2.90002e-05	0.000303106	17.5303	11.4562	11.4659	39.47	36.4392	35.4223
chrX:153776412-153785732	ENSG00000184343	NM_001170760, NM_001170761, NM_014370	SRPK3	protein_coding	SRSF protein kinase 3	73.6597	0.726808	0.173843	4.18083	2.90448e-05	0.000303364	52.5908	42.9609	63.0624	96.9588	77.9046	108.481
chr6:158232236-158511828	ENSG00000130338	NM_001007466, NM_020245	TULP4	protein_coding	tubby like protein 4	730.864	0.305553	0.073115	4.17907	2.92699e-05	0.000305505	655.632	690.238	611.514	826.295	779.046	822.461
chr11:46700818-46705912	ENSG00000175213	NM_001184751, NM_024741	ZNF408	protein_coding	zinc finger protein 408	57.4985	-0.788008	0.188595	-4.1783	2.93701e-05	0.00030634	73.6271	76.3749	78.3502	43.7602	26.387	46.4917
chr8:144393229-144409349	ENSG00000071894	NM_013291	CPSF1	protein_coding	cleavage and polyadenylation specific factor 1	1448.39	0.263787	0.0631496	4.17718	2.95151e-05	0.000307641	1284.97	1349.93	1309.02	1574.51	1501.55	1670.38
chr12:49096551-49110900	ENSG00000139636	NM_001300750, NM_001300751, NM_018113	LMBR1L	protein_coding	limb development membrane protein 1 like	210.25	-0.480668	0.11508	-4.17681	2.95621e-05	0.00030792	241.918	220.532	278.048	164.744	165.861	190.395
chr11:118544528-118572970	ENSG00000118096	NM_001168618, NM_020153	IFT46	protein_coding	intraflagellar transport 46	95.2639	-0.652705	0.156284	-4.1764	2.96164e-05	0.000308274	136.736	104.061	116.57	79.7979	69.1089	65.3098
chr1:155078872-155087538	ENSG00000143590	NM_004952	EFNA3	protein_coding	ephrin A3	57.6168	0.775931	0.185812	4.17588	2.96831e-05	0.000308757	38.5666	45.8249	35.3531	84.0882	66.5958	75.2723
chr19:1407569-1435687	ENSG00000071626	NM_018959, NM_170711	DAZAP1	protein_coding	DAZ associated protein 1	1336.92	0.267917	0.0642023	4.173	3.00609e-05	0.000312473	1177.16	1285.96	1169.52	1423.49	1458.83	1506.55
chr14:23346306-23352912	ENSG00000092096	NM_001289050, NM_016609, NM_020372	SLC22A17	protein_coding	solute carrier family 22 member 17	102.986	-0.620203	0.148638	-4.17257	3.01188e-05	0.000312861	129.724	112.653	138.546	78.9399	81.6741	76.3793
chr1:28259527-28282491	ENSG00000130766	NM_031459	SESN2	protein_coding	sestrin 2	764.476	-0.292289	0.0700618	-4.17188	3.02098e-05	0.000313378	872.131	816.256	841.787	694.156	668.471	694.055
chr18:61808063-61894247	ENSG00000176641	NM_173557	RNF152	protein_coding	ring finger protein 152	58.1032	-0.785617	0.188312	-4.1719	3.02071e-05	0.000313378	78.0097	88.7858	62.1069	36.0378	42.7219	40.957
chr8:58552924-58582860	ENSG00000137575	NM_001007067, NM_001007068, NM_001007069, NM_001007070, NM_005625	SDCBP	protein_coding	syndecan binding protein	253.2	-0.429288	0.10295	-4.16986	3.0479e-05	0.000315955	303.274	289.27	282.825	208.504	234.97	200.357
chr10:101578882-101588270	ENSG00000166169	NM_001174084, NM_001174085, NM_013274	POLL	protein_coding	DNA polymerase lambda	463.079	0.346804	0.0832057	4.16803	3.07241e-05	0.000318279	376.024	415.288	427.104	516.542	536.536	506.981
chr17:2322503-2337507	ENSG00000167721	NM_018128	TSR1	protein_coding	TSR1%2C ribosome maturation factor	465.948	0.341475	0.0819378	4.16749	3.07972e-05	0.000318818	390.925	435.337	403.217	528.554	515.175	522.478
chr7:101239458-101252316	ENSG00000214253	NM_016068	FIS1	protein_coding	fission%2C mitochondrial 1	185.81	0.475842	0.114197	4.16686	3.08826e-05	0.000319485	153.39	147.022	160.522	212.795	218.635	222.496
chr8:98117297-98159834	ENSG00000104356	NM_001145860, NM_001145861, NM_015029	POP1	protein_coding	POP1 homolog%2C ribonuclease P/MRP subunit	131.942	0.547842	0.131658	4.1611	3.16712e-05	0.000327419	101.676	110.744	103.193	153.59	160.835	161.614
chr9:35696948-35732395	ENSG00000137076	NM_006289	TLN1	protein_coding	talin 1	1839.13	0.241649	0.0580909	4.15984	3.18467e-05	0.00032901	1695.18	1660.2	1696.95	2061.88	1941.33	1979.22
chr1:109910242-109930992	ENSG00000184371	NM_000757, NM_172210, NM_172211, NM_172212	CSF1	protein_coding	colony stimulating factor 1	47.7204	-0.83328	0.200335	-4.15943	3.19037e-05	0.000329375	69.2446	64.9186	57.3294	24.8832	38.9523	30.9945
chr21:43659548-43696079	ENSG00000160208	NM_015056	RRP1B	protein_coding	ribosomal RNA processing 1B	919.927	0.298753	0.0718417	4.15849	3.20355e-05	0.000330511	841.453	805.755	820.766	965.298	973.807	1112.48
chr7:143353400-143362770	ENSG00000159784	NM_001031690, NM_001278297, NM_014690	FAM131B	protein_coding	family with sequence similarity 131 member B	21.9739	-1.0079	0.242465	-4.1569	3.22592e-05	0.000332593	31.5545	30.5499	37.2641	9.43847	7.53915	15.4972
chr1:67307364-67396900	ENSG00000081985	NM_001258214, NM_001258215, NM_001258216, NM_001559	IL12RB2	protein_coding	interleukin 12 receptor subunit beta 2	43.1352	-0.855759	0.205874	-4.1567	3.22872e-05	0.000332656	58.7264	54.4171	62.1069	24.0252	35.1827	24.3528
chrMT:8366-8572	ENSG00000228253	-	MT-ATP8	protein_coding	mitochondrially encoded ATP synthase 8	1687.48	-0.589315	0.141857	-4.15429	3.26294e-05	0.000335955	1860.84	2299.84	2017.04	1541.9	1254.01	1151.22
chr8:144291591-144314722	ENSG00000185122	NM_005526	HSF1	protein_coding	heat shock transcription factor 1	671.251	0.323341	0.0779067	4.15036	3.31951e-05	0.000341547	586.387	608.135	589.538	730.194	688.576	824.675
chr2:121737103-121767853	ENSG00000211460	NM_001261401, NM_004622	TSN	protein_coding	translin	239.996	0.432362	0.104205	4.14916	3.33696e-05	0.000343111	204.228	207.167	196.831	288.302	287.744	255.704
chr1:41015597-41023237	ENSG00000171790	NM_001168247, NM_001300859, NM_144990	SLFNL1	protein_coding	schlafen like 1	98.9666	0.615651	0.148467	4.14671	3.37282e-05	0.000346564	78.0097	71.6014	78.3502	122.7	126.909	116.229
chr1:36224416-36305357	ENSG00000054118	NM_005119	THRAP3	protein_coding	thyroid hormone receptor associated protein 3	985.115	0.272292	0.0656756	4.14602	3.38309e-05	0.00034715	877.39	889.767	906.76	1091.43	1032.86	1112.48
chrX:154348524-154374638	ENSG00000196924	NM_001110556, NM_001456	FLNA	protein_coding	filamin A	3327.55	0.225106	0.0542943	4.14603	3.38288e-05	0.00034715	3011.7	3070.27	3115.85	3614.93	3491.88	3660.67
chr8:80967810-81112068	ENSG00000076641	NM_018440	PAG1	protein_coding	phosphoprotein membrane anchor with glycosphingolipid microdomains 1	292.984	-0.403195	0.0972663	-4.14527	3.39418e-05	0.000348052	323.433	347.506	335.377	259.987	261.357	230.245
chr1:88979456-88992960	ENSG00000213516	NM_001162536, NM_019610	RBMXL1	protein_coding	RNA binding motif protein%2C X-linked like 1	100.696	-0.621434	0.15016	-4.13848	3.49614e-05	0.000358266	130.601	128.883	112.748	75.5077	86.7002	69.7376
chr5:1317744-1345099	ENSG00000049656	NM_030782	CLPTM1L	protein_coding	CLPTM1 like	475.865	0.358928	0.0867411	4.13792	3.50468e-05	0.000358899	459.293	368.509	417.549	551.721	528.997	529.12
chr17:76389451-76453206	ENSG00000175931	NM_022066	UBE2O	protein_coding	ubiquitin conjugating enzyme E2 O	740.592	0.297659	0.0719542	4.13678	3.52208e-05	0.000360438	660.015	637.73	690.819	803.128	792.867	858.99
chr19:41956681-41959390	ENSG00000105404	NM_006423	RABAC1	protein_coding	Rab acceptor 1	310.892	0.396838	0.0959419	4.13623	3.53054e-05	0.000361061	286.62	239.626	273.27	349.223	356.853	359.757
chr7:45100100-45112047	ENSG00000136270	NM_001261834, NM_004749, NM_030900, NM_199122	TBRG4	protein_coding	transforming growth factor beta regulator 4	538.196	0.318703	0.0770584	4.13586	3.53621e-05	0.000361397	487.341	467.796	476.79	586.043	596.849	614.355
chr18:50282343-50288304	ENSG00000154832	NM_001101654, NM_014593	CXXC1	protein_coding	CXXC finger protein 1	314.589	0.387108	0.0936511	4.13351	3.57265e-05	0.000364876	273.472	283.542	256.071	351.797	351.827	370.827
chr2:26847747-26950351	ENSG00000157851	NM_001253723, NM_001253724, NM_020134	DPYSL5	protein_coding	dihydropyrimidinase like 5	711.906	0.296087	0.0716403	4.13298	3.58098e-05	0.000365481	610.053	657.779	644.956	771.38	780.302	806.963
chr4:75913657-75941051	ENSG00000138744	NM_014435	NAAA	protein_coding	N-acylethanolamine acid amidase	16.3924	-1.03929	0.251493	-4.13247	3.58892e-05	0.000366046	32.431	19.0937	26.7537	2.57413	7.53915	9.96251
chr12:116856144-116881441	ENSG00000135116	NM_003806	HRK	protein_coding	harakiri%2C BCL2 interacting protein	141.922	-0.529409	0.12813	-4.1318	3.59936e-05	0.000366864	171.797	167.07	170.077	114.978	108.061	119.55
chr7:2631951-2664802	ENSG00000136295	NM_025250	TTYH3	protein_coding	tweety family member 3	1064.92	0.291213	0.0705079	4.13023	3.62407e-05	0.000369135	922.092	990.009	958.357	1231.29	1066.79	1220.96
chr6:44254096-44257890	ENSG00000157593	NM_001286509, NM_001286510, NM_001286511, NM_001286512, NM_001286513, NM_001286517, NM_001286519, NM_001286520, NM_178148	SLC35B2	protein_coding	solute carrier family 35 member B2	154.714	0.51585	0.124941	4.12875	3.64741e-05	0.000371263	132.354	116.472	128.036	197.35	184.709	169.363
chr3:9362842-9386791	ENSG00000134077	NM_001114092, NM_015453	THUMPD3	protein_coding	THUMP domain containing 3	175.125	0.498499	0.120784	4.1272	3.67214e-05	0.000373531	141.119	159.433	129.947	222.233	209.84	188.181
chr19:12953119-12957236	ENSG00000179271	NM_052850	GADD45GIP1	protein_coding	GADD45G interacting protein 1	307.071	0.415788	0.100771	4.12607	3.69015e-05	0.000375112	283.99	231.034	268.493	344.933	325.44	388.538
chr1:160289273-160343400	ENSG00000122218	NM_001098398, NM_004371	COPA	protein_coding	coatomer protein complex subunit alpha	937.584	-0.290928	0.0705177	-4.1256	3.69763e-05	0.000375621	976.436	1112.21	1013.78	861.475	846.898	814.712
chrX:74421461-74533917	ENSG00000147100	NM_006517	SLC16A2	protein_coding	solute carrier family 16 member 2	143.796	-0.537284	0.130247	-4.1251	3.70575e-05	0.000376195	168.291	173.753	175.81	117.552	96.7524	130.62
chr2:216107464-216206303	ENSG00000079246	NM_021141	XRCC5	protein_coding	X-ray repair cross complementing 5	1269.49	0.25963	0.0629581	4.12386	3.72576e-05	0.000377973	1193.81	1129.39	1138.94	1432.93	1384.69	1337.19
chr12:64713445-64759447	ENSG00000135677	NM_002076	GNS	protein_coding	glucosamine (N-acetyl)-6-sulfatase	346.607	0.396762	0.0962252	4.12327	3.73535e-05	0.000378693	307.656	300.726	280.914	357.804	447.323	385.217
chr16:3022620-3024286	ENSG00000103145	NM_001002017, NM_001002018, NM_001288665, NM_001288666, NM_001288667, NM_017885	HCFC1R1	protein_coding	host cell factor C1 regulator 1	105.567	0.638089	0.154851	4.12067	3.77779e-05	0.000382741	75.3802	101.197	64.0179	134.713	113.087	145.01
chr6:7107597-7251980	ENSG00000124782	NM_001003698, NM_001003699, NM_001003700, NM_001168344	RREB1	protein_coding	ras responsive element binding protein 1	663.968	0.318765	0.0773765	4.11966	3.79436e-05	0.000383907	590.77	599.543	579.027	755.935	665.958	792.573
chr12:130144315-130162256	ENSG00000250208	-	FZD10-AS1	processed_transcript	FZD10 antisense RNA 1 (head to head)	59.7743	0.745756	0.181019	4.11977	3.79257e-05	0.000383907	42.9492	41.0515	42.0416	75.5077	82.9307	74.1654
chr7:55019021-55211628	ENSG00000146648	NM_005228, NM_201282, NM_201283, NM_201284	EGFR	protein_coding	epidermal growth factor receptor	225.041	-0.442526	0.107429	-4.11924	3.80118e-05	0.000384341	241.918	276.859	264.671	192.202	189.735	184.86
chr17:75626845-75667189	ENSG00000108469	NM_001003715, NM_001003716, NM_004259	RECQL5	protein_coding	RecQ like helicase 5	289.129	0.397849	0.0965899	4.11895	3.80609e-05	0.000384582	249.806	233.898	260.849	339.785	321.67	328.763
chr19:4324043-4342786	ENSG00000178078	NM_001013841, NM_017720	STAP2	protein_coding	signal transducing adaptor family member 2	41.7841	0.849611	0.206444	4.11545	3.8643e-05	0.000390205	29.8015	29.5953	21.0208	56.6308	52.7741	60.882
chr10:117128521-117138301	ENSG00000148704	NM_001112704, NM_199131	VAX1	protein_coding	ventral anterior homeobox 1	24.358	-0.97796	0.237915	-4.11055	3.9472e-05	0.000398311	42.0726	29.5953	36.3086	13.7287	10.0522	14.3903
chr1:226897536-226987545	ENSG00000163050	NM_020247	COQ8A	protein_coding	coenzyme Q8A	704.334	0.29978	0.072954	4.10916	3.97105e-05	0.000400452	640.731	599.543	648.778	761.084	758.941	816.926
chr13:96090839-96839562	ENSG00000185352	NM_153456	HS6ST3	protein_coding	heparan sulfate 6-O-sulfotransferase 3	54.5624	-0.782878	0.190579	-4.10789	3.99289e-05	0.000402387	67.4915	81.1483	67.8398	43.7602	33.9262	33.2084
chr1:109504175-109509738	ENSG00000181754	NM_020703	AMIGO1	protein_coding	adhesion molecule with Ig like domain 1	28.3997	-0.946583	0.230529	-4.10614	4.02329e-05	0.000405182	46.4552	39.1421	37.2641	16.3028	11.3087	19.925
chr19:50723329-50725718	ENSG00000105472	NM_002975	CLEC11A	protein_coding	C-type lectin domain containing 11A	70.3124	0.699038	0.170263	4.10564	4.03202e-05	0.000405792	50.8378	50.5983	52.552	96.1008	85.4437	86.3418
chr3:49683947-49689501	ENSG00000173531	NM_020998	MST1	protein_coding	macrophage stimulating 1	112.209	0.614716	0.14975	4.10495	4.04403e-05	0.000406732	106.058	67.7827	84.0831	140.719	149.526	125.085
chr19:46346994-46392981	ENSG00000011485	NM_001204284, NM_006247	PPP5C	protein_coding	protein phosphatase 5 catalytic subunit	747.983	0.295356	0.0719775	4.10344	4.07051e-05	0.000409124	670.533	669.235	668.843	780.819	821.767	876.701
chr17:7459366-7484263	ENSG00000174282	NM_001128833, NM_020899	ZBTB4	protein_coding	zinc finger and BTB domain containing 4	497.736	0.334387	0.0814984	4.103	4.07833e-05	0.000409639	417.22	445.838	453.858	548.289	528.997	592.216
chr11:46277661-46321422	ENSG00000157613	NM_052854	CREB3L1	protein_coding	cAMP responsive element binding protein 3 like 1	82.964	-0.672856	0.164142	-4.09922	4.14546e-05	0.000416107	94.6635	100.242	117.525	52.3406	66.5958	66.4167
chr12:131711081-131799737	ENSG00000061936	NM_001261411, NM_004592	SFSWAP	protein_coding	splicing factor SWAP	613.74	0.303969	0.0741732	4.09809	4.16567e-05	0.000417859	548.697	543.216	553.229	701.879	654.65	680.772
chr1:200891048-200915735	ENSG00000163362	NM_001142569, NM_018265	INAVA	protein_coding	innate immunity activator	21.4796	-0.995936	0.243153	-4.09593	4.20474e-05	0.000421501	29.8015	27.6859	39.1751	8.58042	12.5653	11.0695
chr12:64404350-64451127	ENSG00000184575	NM_007235	XPOT	protein_coding	exportin for tRNA	921.199	-0.358144	0.0874598	-4.09495	4.22261e-05	0.000423013	1129.83	875.447	1108.37	791.973	873.285	748.295
chr15:96325938-96340263	ENSG00000185551	NM_001145155, NM_001145156, NM_001145157, NM_021005	NR2F2	protein_coding	nuclear receptor subfamily 2 group F member 2	1367.82	0.271738	0.0663677	4.09443	4.232e-05	0.000423674	1139.47	1295.51	1278.45	1517.02	1450.03	1526.48
chr8:94925972-94949411	ENSG00000164938	NM_001135733, NM_033285	TP53INP1	protein_coding	tumor protein p53 inducible nuclear protein 1	59.6333	-0.745307	0.18205	-4.09398	4.24039e-05	0.000424235	78.0097	78.2842	75.4837	42.0441	45.2349	38.7431
chr7:66628767-66649067	ENSG00000243335	NM_001167961, NM_153033	KCTD7	protein_coding	potassium channel tetramerization domain containing 7	127.268	-0.558281	0.136396	-4.0931	4.25651e-05	0.000425567	141.995	167.07	150.967	93.5266	109.318	100.732
chr11:108157215-108222642	ENSG00000149308	NM_002519	NPAT	protein_coding	nuclear protein%2C coactivator of histone transcription	174.361	-0.480755	0.11746	-4.09291	4.25996e-05	0.000425631	201.598	203.348	210.208	148.441	141.987	140.582
chr12:121429097-121581015	ENSG00000089094	NM_001005366, NM_032590	KDM2B	protein_coding	lysine demethylase 2B	475.224	0.378774	0.0925745	4.09156	4.2849e-05	0.000427792	397.061	452.521	384.107	524.264	481.249	612.141
chr20:63939829-63956415	ENSG00000198276	NM_001193379, NM_017859	UCKL1	protein_coding	uridine-cytidine kinase 1 like 1	223.707	0.467014	0.114144	4.09143	4.28721e-05	0.000427792	202.475	200.484	154.789	265.993	236.227	282.271
chr16:15060022-15094317	ENSG00000085721	NM_001301064, NM_018427	RRN3	protein_coding	RRN3 homolog%2C RNA polymerase I transcription factor	140.579	0.52873	0.129258	4.09049	4.30468e-05	0.000429254	122.712	114.562	102.237	171.608	169.631	162.721
chr19:3777970-3802129	ENSG00000007264	NM_002378, NM_139354, NM_139355	MATK	protein_coding	megakaryocyte-associated tyrosine kinase	437.779	0.355911	0.0870417	4.08897	4.333e-05	0.000431794	370.765	360.871	414.683	465.917	487.532	526.906
chr19:48170692-48197620	ENSG00000185453	NM_199341	ZSWIM9	protein_coding	zinc finger SWIM-type containing 9	234.451	0.456027	0.111583	4.0869	4.37176e-05	0.000435372	170.044	200.484	218.807	292.592	242.509	282.271
chr15:56630181-56918571	ENSG00000137871	NM_001002843, NM_001002844, NM_001288588, NM_001288589, NM_017661	ZNF280D	protein_coding	zinc finger protein 280D	96.8182	-0.619821	0.151682	-4.08632	4.38265e-05	0.00043617	120.082	119.336	119.436	79.7979	79.1611	63.0959
chr5:138554882-138575444	ENSG00000113013	NM_004134	HSPA9	protein_coding	heat shock protein family A (Hsp70) member 9	953.661	0.297257	0.0727789	4.08438	4.41947e-05	0.000439546	901.932	789.525	866.63	1017.64	1133.39	1012.86
chr1:154957026-154963853	ENSG00000163348	NM_138300	PYGO2	protein_coding	pygopus family PHD finger 2	369.031	0.385583	0.0944208	4.08367	4.43302e-05	0.000440606	314.668	358.007	281.87	411.002	405.858	442.778
chrX:16839283-16870414	ENSG00000102054	NM_001198719, NM_002893	RBBP7	protein_coding	RB binding protein 7%2C chromatin remodeling factor	1740.82	0.238408	0.0583963	4.08259	4.45362e-05	0.000442364	1582.11	1589.55	1616.69	1940.03	1826.99	1889.56
chr22:45657019-45680130	ENSG00000280383	-	Z95331.1	sense_overlapping	---	103.512	-0.609535	0.149325	-4.08193	4.46631e-05	0.000443334	116.576	143.203	123.258	87.5203	74.135	76.3793
chr10:43077027-43130351	ENSG00000165731	NM_020630, NM_020975	RET	protein_coding	ret proto-oncogene	43.4725	-0.848109	0.207792	-4.08153	4.47397e-05	0.000443805	59.6029	51.553	64.9733	20.593	36.4392	27.6736
chr21:45493572-45544411	ENSG00000173638	NM_001205206, NM_001205207, NM_194255	SLC19A1	protein_coding	solute carrier family 19 member 1	508.865	0.324269	0.0794518	4.08134	4.47776e-05	0.000443892	453.157	435.337	461.502	542.283	574.232	586.681
chr10:102419189-102423136	ENSG00000107872	NM_024326	FBXL15	protein_coding	F-box and leucine rich repeat protein 15	107.262	0.601649	0.147431	4.08089	4.48641e-05	0.000444459	92.0339	71.6014	85.9941	143.293	115.6	135.047
chr5:79976731-79991262	ENSG00000177034	NM_001010891, NM_001167741	MTX3	protein_coding	metaxin 3	267.026	-0.423523	0.103814	-4.07964	4.51058e-05	0.000446563	305.903	341.778	276.137	234.246	224.918	219.175
chr17:46978156-46979248	ENSG00000179673	NM_203400	RPRML	protein_coding	reprimo like	31.974	0.916514	0.224692	4.07899	4.52323e-05	0.000447523	24.5424	17.1843	14.3324	41.186	41.4653	53.1334
chr11:126202094-126211692	ENSG00000165526	NM_001144827, NM_032795	RPUSD4	protein_coding	RNA pseudouridylate synthase domain containing 4	168.729	-0.508195	0.124633	-4.07753	4.55174e-05	0.00045005	180.562	193.801	226.451	132.997	126.909	151.652
chr16:4616493-4690974	ENSG00000102858	NM_001142289, NM_001142290, NM_001142291, NM_015246	MGRN1	protein_coding	mahogunin ring finger 1	794.947	0.293048	0.0718918	4.07624	4.577e-05	0.000452254	712.605	706.467	717.573	823.721	869.515	939.797
chr10:97584323-97612802	ENSG00000241935	NM_001134670, NM_138413	HOGA1	protein_coding	4-hydroxy-2-oxoglutarate aldolase 1	26.7296	0.94842	0.232695	4.07581	4.58553e-05	0.000452802	13.1477	12.4109	19.1098	38.6119	33.9262	43.1709
chr1:119648411-119744226	ENSG00000092621	NM_006623	PHGDH	protein_coding	phosphoglycerate dehydrogenase	1664.86	-0.271617	0.0666724	-4.0739	4.62322e-05	0.000456227	1900.28	1679.29	1891.87	1480.98	1453.8	1582.93
chr22:19846138-19854896	ENSG00000215012	NM_024627	RTL10	protein_coding	retrotransposon Gag like 10	483.084	-0.332721	0.0816776	-4.07359	4.62938e-05	0.000456539	531.167	527.941	560.873	431.595	447.323	399.607
chr1:35176378-35193148	ENSG00000116560	NM_005066	SFPQ	protein_coding	splicing factor proline and glutamine rich	2297.43	0.244106	0.0599469	4.07204	4.66027e-05	0.000459287	2034.39	2205.32	2063.86	2491.76	2401.22	2588.04
chr11:44726465-44932421	ENSG00000157570	NM_130783	TSPAN18	protein_coding	tetraspanin 18	125.714	-0.573171	0.140786	-4.07121	4.67687e-05	0.000460624	129.724	161.342	167.211	96.1008	89.2133	110.695
chr15:40894430-40903975	ENSG00000104142	NM_020857	VPS18	protein_coding	VPS18%2C CORVET/HOPS core subunit	124.789	0.57239	0.140626	4.0703	4.69534e-05	0.000462145	99.9225	90.6951	104.148	147.583	128.166	178.218
chr9:134030305-134068535	ENSG00000169925	NM_007371	BRD3	protein_coding	bromodomain containing 3	631.272	0.303477	0.0745982	4.06815	4.73877e-05	0.000466118	566.228	532.715	591.449	689.866	701.141	706.231
chr19:55641062-55653161	ENSG00000173581	NM_013301	CCDC106	protein_coding	coiled-coil domain containing 106	197.189	0.468459	0.115208	4.06619	4.77876e-05	0.000469746	145.501	184.254	162.433	241.11	217.379	232.459
chr11:85957684-86069882	ENSG00000073921	NM_001008660, NM_001206946, NM_001206947, NM_007166	PICALM	protein_coding	phosphatidylinositol binding clathrin assembly protein	242.264	-0.43551	0.107118	-4.06572	4.78853e-05	0.000470402	259.448	284.496	295.247	189.627	229.944	194.822
chr2:27381194-27409687	ENSG00000115241	NM_177983	PPM1G	protein_coding	protein phosphatase%2C Mg2+/Mn2+ dependent 1G	1160.83	0.260653	0.0641413	4.06374	4.82935e-05	0.000474106	1047.43	1049.2	1069.19	1299.93	1197.47	1301.77
chr22:41909554-41914667	ENSG00000234965	NM_001207020	SHISA8	protein_coding	shisa family member 8	66.6133	-0.720328	0.177375	-4.06104	4.88541e-05	0.0004793	78.0097	90.6951	88.8606	55.7728	46.4914	39.85
chr10:62183035-62268707	ENSG00000182010	NM_001282941, NM_145307	RTKN2	protein_coding	rhotekin 2	102.631	-0.604828	0.148977	-4.05987	4.9101e-05	0.000481411	122.712	134.611	121.347	86.6623	82.9307	67.5237
chr3:149030127-149086554	ENSG00000071794	NM_003071, NM_139048	HLTF	protein_coding	helicase like transcription factor	546.906	-0.323694	0.0797858	-4.05704	4.96996e-05	0.000486967	614.436	646.322	569.472	501.955	469.94	479.308
chr22:38578120-38656629	ENSG00000184949	NM_001013647, NM_001291030	FAM227A	protein_coding	family with sequence similarity 227 member A	120.6	-0.572215	0.141067	-4.05632	4.9851e-05	0.000488135	130.601	166.115	142.368	90.9525	91.7263	101.839
chrX:153929242-153935223	ENSG00000102030	NM_001256119, NM_001256120, NM_003491	NAA10	protein_coding	N(alpha)-acetyltransferase 10%2C NatA catalytic subunit	455.134	0.355649	0.0876921	4.05566	4.99936e-05	0.000489216	384.789	400.968	407.039	489.942	472.453	575.612
chr20:35953617-35959472	ENSG00000171222	NM_016558, NM_033630	SCAND1	protein_coding	SCAN domain containing 1	135.379	0.538372	0.132752	4.05548	5.0031e-05	0.000489267	124.465	99.2873	101.282	163.028	157.066	167.149
chr17:43875357-43909711	ENSG00000108852	NM_001278370, NM_001278371, NM_001278372, NM_001278373, NM_001278374, NM_001278375, NM_001278376, NM_001278381, NM_005374	MPP2	protein_coding	membrane palmitoylated protein 2	290.83	0.39944	0.0985252	4.05419	5.03074e-05	0.000491647	228.77	260.629	259.893	345.791	307.849	342.046
chr19:17555594-17583162	ENSG00000130309	NM_024656	COLGALT1	protein_coding	collagen beta(1-O)galactosyltransferase 1	1045.11	0.269317	0.0664316	4.05405	5.0339e-05	0.000491647	923.845	974.734	937.336	1085.42	1193.7	1155.65
chr19:4044364-4066945	ENSG00000178951	NM_015898	ZBTB7A	protein_coding	zinc finger and BTB domain containing 7A	452.344	0.366467	0.0904198	4.05295	5.05756e-05	0.00049364	344.47	431.518	406.083	530.27	473.71	528.013
chr1:32465069-32496686	ENSG00000273274	NM_001145720	ZBTB8B	protein_coding	zinc finger and BTB domain containing 8B	86.2898	-0.686555	0.169502	-4.05041	5.11272e-05	0.000498704	88.5279	138.429	102.237	72.0756	57.8002	58.6681
chr11:6680782-6683401	ENSG00000158042	NM_022061	MRPL17	protein_coding	mitochondrial ribosomal protein L17	241.997	0.43523	0.107489	4.04905	5.14269e-05	0.000501305	209.487	190.937	213.074	312.327	272.666	253.491
chr3:50611520-50649297	ENSG00000114738	NM_001243925, NM_001243926, NM_004635	MAPKAPK3	protein_coding	mitogen-activated protein kinase-activated protein kinase 3	308.62	0.386714	0.0955224	4.04841	5.15661e-05	0.000502086	282.237	273.04	241.739	344.075	353.084	357.543
chr1:145992435-145996600	ENSG00000265972	NM_006472	TXNIP	protein_coding	thioredoxin interacting protein	51.9367	-0.790019	0.195144	-4.04838	5.15731e-05	0.000502086	77.1332	70.6467	59.2404	39.47	26.387	38.7431
chr11:60924463-60937159	ENSG00000006118	NM_017870, NM_178031	TMEM132A	protein_coding	transmembrane protein 132A	389.615	-0.34984	0.0864339	-4.04749	5.17707e-05	0.000503687	440.886	444.884	427.104	327.772	350.571	346.474
chr1:1385711-1399328	ENSG00000221978	NM_001039577, NM_030937	CCNL2	protein_coding	cyclin L2	913.405	0.270575	0.0668533	4.04729	5.18147e-05	0.000503793	851.095	822.939	806.434	1033.94	986.372	979.647
chr1:35059786-35115859	ENSG00000197056	NM_001289088, NM_001289089, NM_001289090, NM_001289091, NM_024772	ZMYM1	protein_coding	zinc finger MYM-type containing 1	153.189	-0.522165	0.129024	-4.04704	5.18684e-05	0.000503993	181.438	196.665	171.988	144.151	113.087	111.802
chr10:104268873-104304945	ENSG00000065621	NM_001191013, NM_001191014, NM_183239	GSTO2	protein_coding	glutathione S-transferase omega 2	26.5694	-0.947277	0.234147	-4.04565	5.21786e-05	0.000506683	29.8015	42.9609	42.9971	15.4448	13.8218	14.3903
chr6:99432379-99521728	ENSG00000123552	NM_001080481	USP45	protein_coding	ubiquitin specific peptidase 45	181.62	-0.472186	0.116847	-4.04106	5.32104e-05	0.000516372	227.017	211.94	198.742	145.009	152.04	154.972
chrX:53191321-53225422	ENSG00000126012	NM_001146702, NM_001282622, NM_004187	KDM5C	protein_coding	lysine demethylase 5C	1702.97	0.243199	0.0602237	4.03827	5.38472e-05	0.000521885	1547.05	1518.91	1607.13	1818.19	1799.34	1927.19
chr2:223975112-224039319	ENSG00000135919	NM_001136528, NM_001136530, NM_006216	SERPINE2	protein_coding	serpin family E member 2	107.737	-0.593829	0.147047	-4.03835	5.38284e-05	0.000521885	121.835	145.112	129.947	92.6686	71.6219	85.2348
chr6:31142439-31158238	ENSG00000204536	NM_001105563, NM_001105564, NM_019052	CCHCR1	protein_coding	coiled-coil alpha-helical rod protein 1	403.958	0.342891	0.0849247	4.03759	5.40025e-05	0.000523056	350.605	352.279	362.131	466.775	453.606	438.351
chr7:139561570-139777778	ENSG00000064393	NM_001113239, NM_022740	HIPK2	protein_coding	homeodomain interacting protein kinase 2	1121.53	-0.268154	0.0664265	-4.03685	5.41729e-05	0.000524373	1190.31	1283.1	1210.61	1027.08	958.729	1059.35
chr19:53963040-53990215	ENSG00000142408	NM_031895	CACNG8	protein_coding	calcium voltage-gated channel auxiliary subunit gamma 8	229.937	0.44625	0.110567	4.03602	5.43647e-05	0.000525895	193.709	216.714	169.122	279.722	242.509	277.843
chr10:102245532-102382899	ENSG00000107862	NM_001199378, NM_001199379, NM_004193	GBF1	protein_coding	golgi brefeldin A resistant guanine nucleotide exchange factor 1	1116.76	0.27142	0.0672524	4.03585	5.44054e-05	0.000525954	1051.82	1033.92	944.024	1204.69	1188.67	1277.42
chr3:63864557-64003462	ENSG00000163635	NM_000333, NM_001128149, NM_001177387	ATXN7	protein_coding	ataxin 7	419.924	0.340364	0.0843638	4.03448	5.47225e-05	0.00052839	369.889	386.648	350.665	464.201	469.94	478.201
chr4:42110938-42152878	ENSG00000188848	NM_001159547, NM_207406	BEND4	protein_coding	BEN domain containing 4	219.67	-0.445012	0.110303	-4.03446	5.4727e-05	0.00052839	262.078	255.856	249.383	199.924	157.066	193.716
chr19:49642125-49658642	ENSG00000126461	NM_021228	SCAF1	protein_coding	SR-related CTD associated factor 1	733.734	0.319819	0.0792951	4.03327	5.50052e-05	0.000530739	596.029	709.332	648.778	828.869	752.659	866.739
chr3:179017223-179072279	ENSG00000172667	NM_022470, NM_152240	ZMAT3	protein_coding	zinc finger matrin-type 3	124.386	-0.552723	0.137066	-4.03254	5.51783e-05	0.000532071	154.266	147.976	146.19	91.8105	113.087	92.9834
chr20:17962710-17962946	ENSG00000212232	-	SNORD17	snoRNA	small nucleolar RNA%2C C/D box 17	1609.02	0.248048	0.0615224	4.03184	5.53421e-05	0.000533312	1383.14	1522.72	1501.08	1727.24	1765.42	1754.51
chr19:2100988-2164465	ENSG00000065000	NM_001261826, NM_003938	AP3D1	protein_coding	adaptor related protein complex 3 delta 1 subunit	1967.64	0.231918	0.0575553	4.02949	5.58989e-05	0.000538337	1848.57	1816.77	1757.15	2100.49	2102.17	2180.68
chrX:54068324-54183281	ENSG00000184083	NM_001300788, NM_017848, NM_198456	FAM120C	protein_coding	family with sequence similarity 120C	149.707	0.506524	0.125717	4.02909	5.59921e-05	0.000538893	122.712	114.562	128.991	183.621	164.605	183.753
chr4:75724593-75814286	ENSG00000138768	NM_001290049, NM_003715	USO1	protein_coding	USO1 vesicle transport factor	315.787	-0.375659	0.0932405	-4.02893	5.60316e-05	0.000538898	352.358	372.327	350.665	279.722	265.127	274.523
chr10:96129715-96205288	ENSG00000177853	NM_001278524, NM_001278525, NM_014803	ZNF518A	protein_coding	zinc finger protein 518A	281.147	-0.395729	0.0982251	-4.02879	5.60635e-05	0.000538898	327.816	331.276	302.89	230.813	245.022	249.063
chr19:531712-542092	ENSG00000099804	NM_004359	CDC34	protein_coding	cell division cycle 34	327.315	0.394299	0.0979051	4.02736	5.64076e-05	0.000541659	282.237	293.089	269.448	384.403	322.927	411.784
chr11:31432401-31509645	ENSG00000148950	NM_144981	IMMP1L	protein_coding	inner mitochondrial membrane peptidase subunit 1	51.3006	-0.782925	0.194405	-4.0273	5.64221e-05	0.000541659	65.7385	64.9186	72.6173	37.7539	40.2088	26.5667
chr20:473591-543821	ENSG00000101266	NM_001895, NM_177559, NM_177560	CSNK2A1	protein_coding	casein kinase 2 alpha 1	552.567	-0.318654	0.0791317	-4.02689	5.65205e-05	0.000542262	641.608	589.041	611.514	471.065	523.971	478.201
chr14:104689606-104722535	ENSG00000203485	NM_001031714, NM_022489, NM_032714	INF2	protein_coding	inverted formin%2C FH2 and WH2 domain containing	599.29	0.326896	0.081208	4.02541	5.68762e-05	0.00054533	520.649	500.255	567.561	625.513	653.393	728.37
chr1:8004404-8026308	ENSG00000116285	NM_018948	ERRFI1	protein_coding	ERBB receptor feedback inhibitor 1	126.979	-0.556574	0.138273	-4.02518	5.69318e-05	0.000545519	142.872	154.659	164.344	116.694	89.2133	94.0904
chr12:6965327-6970825	ENSG00000215021	NM_001144831, NM_001267700	PHB2	protein_coding	prohibitin 2	896.365	0.273063	0.0678564	4.02413	5.71859e-05	0.000547609	839.7	773.295	816.944	967.872	967.524	1012.86
chr6:43171299-43181507	ENSG00000112658	NM_001292001, NM_003131	SRF	protein_coding	serum response factor	466.385	0.338736	0.0841996	4.02302	5.74574e-05	0.000549861	376.024	444.884	410.861	522.548	512.662	531.334
chr19:9827892-9830115	ENSG00000198258	NM_001048241, NM_024292	UBL5	protein_coding	ubiquitin like 5	151.868	0.50473	0.125468	4.02277	5.75166e-05	0.000550082	133.23	112.653	125.169	177.615	172.144	190.395
chr22:22484421-22509154	ENSG00000275004	NM_080764	ZNF280B	protein_coding	zinc finger protein 280B	165.935	-0.506747	0.125993	-4.02202	5.77008e-05	0.000551496	192.833	223.396	174.855	135.571	120.626	148.331
chr2:175176258-175184607	ENSG00000154518	NM_001002258, NM_001689	ATP5G3	protein_coding	ATP synthase%2C H+ transporting%2C mitochondrial Fo complex subunit C3 (subunit 9)	352.512	0.358282	0.0890944	4.02137	5.7861e-05	0.00055268	307.656	306.454	308.623	393.841	384.497	413.998
chr16:67873023-67884503	ENSG00000038358	NM_014329	EDC4	protein_coding	enhancer of mRNA decapping 4	520.545	0.324363	0.0806634	4.02119	5.79042e-05	0.000552745	451.404	453.476	477.745	569.74	546.588	624.317
chr20:35542021-35557634	ENSG00000125991	NM_015966, NM_198398	ERGIC3	protein_coding	ERGIC and golgi 3	748.749	0.284603	0.0707876	4.02053	5.80684e-05	0.000553965	705.593	666.371	648.778	836.591	829.307	805.857
chr3:52545352-52685917	ENSG00000163939	NM_018313	PBRM1	protein_coding	polybromo 1	501.29	0.327935	0.0815801	4.01979	5.82493e-05	0.000555342	446.145	450.612	433.793	572.314	512.662	592.216
chr1:224896262-225399292	ENSG00000185842	NM_001145154, NM_001373, NM_144989	DNAH14	protein_coding	dynein axonemal heavy chain 14	292.571	0.391118	0.0973463	4.0178	5.87444e-05	0.000559711	257.695	246.309	251.294	333.779	306.592	359.757
chr16:30778449-30787202	ENSG00000102870	NM_001080417	ZNF629	protein_coding	zinc finger protein 629	659.284	0.290991	0.07245	4.01643	5.90852e-05	0.000562605	573.24	609.09	592.404	717.324	727.528	736.119
chrX:118495898-118686163	ENSG00000147251	NM_144658	DOCK11	protein_coding	dedicator of cytokinesis 11	308.106	-0.385897	0.0961073	-4.01527	5.93772e-05	0.000565032	373.395	350.37	327.733	269.425	276.436	251.277
chr11:108008733-108107776	ENSG00000166266	NM_003478	CUL5	protein_coding	cullin 5	189.036	-0.469073	0.116896	-4.01273	6.00205e-05	0.000570795	232.276	204.303	227.407	164.744	167.118	138.368
chrMT:5904-7445	ENSG00000198804	-	MT-CO1	protein_coding	mitochondrially encoded cytochrome c oxidase I	29530.4	-0.396697	0.0988739	-4.01215	6.0167e-05	0.000571831	36456.8	30659.7	34072.8	24348.7	29762.1	21882.1
chr19:47745522-47757058	ENSG00000105373	NM_015710	NOP53	protein_coding	NOP53 ribosome biogenesis factor	938.329	0.279653	0.0697081	4.01177	6.02641e-05	0.000572396	822.17	810.528	903.894	1013.35	1079.36	1000.68
chr11:110093361-110171841	ENSG00000149289	NM_033390	ZC3H12C	protein_coding	zinc finger CCCH-type containing 12C	74.9684	-0.669084	0.166814	-4.01096	6.04727e-05	0.000574018	95.54	96.4233	91.7271	60.063	54.0306	52.0265
chr5:181193924-181205293	ENSG00000146054	NM_033342, NM_203293, NM_203294, NM_203295, NM_203296, NM_203297	TRIM7	protein_coding	tripartite motif containing 7	77.5625	-0.658331	0.16419	-4.00956	6.08311e-05	0.00057706	100.799	95.4686	95.549	58.3469	56.5436	58.6681
chr4:8846076-8871817	ENSG00000215612	NM_018942	HMX1	protein_coding	H6 family homeobox 1	150.963	0.511039	0.127482	4.00873	6.10467e-05	0.000578744	122.712	111.698	133.769	178.473	162.092	197.036
chr10:73742995-73744230	ENSG00000279088	-	AC022400.7	TEC	---	83.0404	-0.645623	0.161106	-4.00745	6.13783e-05	0.000581525	99.9225	113.608	97.46	61.7791	59.0567	66.4167
chr2:219209772-219229717	ENSG00000198925	NM_001077198, NM_024085	ATG9A	protein_coding	autophagy related 9A	595.435	0.303982	0.0758593	4.00718	6.14479e-05	0.000581822	522.402	542.262	530.297	652.97	629.519	695.162
chr16:88706463-88715386	ENSG00000174177	NM_001012759, NM_001012762	CTU2	protein_coding	cytosolic thiouridylase subunit 2	176.278	0.468173	0.11689	4.00525	6.19523e-05	0.000586232	152.513	137.475	149.056	212.795	201.044	204.785
chr17:1420689-1463162	ENSG00000167193	NM_005206, NM_016823	CRK	protein_coding	CRK proto-oncogene%2C adaptor protein	270.697	0.404277	0.100945	4.00492	6.20395e-05	0.000586692	241.041	240.581	212.119	299.457	297.796	333.191
chr12:108645109-108731596	ENSG00000110880	NM_001105237, NM_001276471, NM_014325	CORO1C	protein_coding	coronin 1C	589.862	0.312306	0.078007	4.00356	6.23953e-05	0.000589538	562.722	510.757	498.766	629.803	659.676	677.451
chr1:233614004-233672512	ENSG00000135750	NM_002245	KCNK1	protein_coding	potassium two pore domain channel subfamily K member 1	80.3348	-0.652136	0.162892	-4.00348	6.24181e-05	0.000589538	93.7869	105.015	103.193	64.3532	60.3132	55.3473
chr10:102461395-102477045	ENSG00000138111	NM_024789	MFSD13A	protein_coding	major facilitator superfamily domain containing 13A	328.737	0.368234	0.0920038	4.00237	6.271e-05	0.000591928	300.644	273.995	280.914	362.952	381.984	371.934
chr15:43403061-43510728	ENSG00000067369	NM_001141979, NM_001141980, NM_005657	TP53BP1	protein_coding	tumor protein p53 binding protein 1	394.414	0.344293	0.0860818	3.9996	6.34492e-05	0.000598534	359.371	345.596	333.466	452.188	448.579	427.281
chr15:82659281-82709914	ENSG00000103723	NM_001278511, NM_001278512, NM_004644	AP3B2	protein_coding	adaptor related protein complex 3 beta 2 subunit	53.5696	0.765193	0.191333	3.99928	6.35348e-05	0.00059897	37.6901	33.414	39.1751	66.0693	84.1872	60.882
chr6:25279078-25620530	ENSG00000079691	NM_001173977, NM_017640	CARMIL1	protein_coding	capping protein regulator and myosin 1 linker 1	135.334	0.525562	0.13142	3.9991	6.35829e-05	0.000599051	107.811	117.426	101.282	151.874	170.887	162.721
chr1:236549005-236604504	ENSG00000119285	NM_018072	HEATR1	protein_coding	HEAT repeat containing 1	1307.84	0.246147	0.0615541	3.99888	6.36432e-05	0.000599247	1214.85	1199.09	1172.39	1466.39	1379.66	1414.68
chr6:31739948-31762834	ENSG00000204410	NM_002441, NM_025259, NM_172165, NM_172166	MSH5	protein_coding	mutS homolog 5	207.109	-0.448652	0.112226	-3.99774	6.39503e-05	0.000601766	232.276	262.539	228.362	175.041	159.579	184.86
chr1:20806292-21176888	ENSG00000075151	NM_001198801, NM_001198802, NM_001198803, NM_003760	EIF4G3	protein_coding	eukaryotic translation initiation factor 4 gamma 3	1348.15	0.274253	0.0686348	3.99583	6.44678e-05	0.000606261	1164.01	1281.19	1211.56	1514.44	1355.79	1561.9
chr16:87601835-87698156	ENSG00000154118	NM_020655	JPH3	protein_coding	junctophilin 3	176.615	0.465537	0.116514	3.99556	6.45411e-05	0.000606331	147.254	140.339	152.878	210.22	199.787	209.213
chr11:818902-825573	ENSG00000177666	NM_020376	PNPLA2	protein_coding	patatin like phospholipase domain containing 2	321.118	0.375633	0.0940139	3.99551	6.45551e-05	0.000606331	271.719	292.134	270.404	374.107	380.727	337.618
chr2:218637916-218659655	ENSG00000115568	NM_001105537	ZNF142	protein_coding	zinc finger protein 142	572.992	0.32445	0.081215	3.99496	6.47064e-05	0.000607002	521.525	534.624	465.324	630.661	600.619	685.199
chr3:15042460-15065335	ENSG00000131368	NM_022497	MRPS25	protein_coding	mitochondrial ribosomal protein S25	447.49	0.332424	0.0832081	3.99509	6.46695e-05	0.000607002	386.542	420.062	378.374	507.961	485.019	506.981
chr18:59327823-59359962	ENSG00000074695	NM_005570	LMAN1	protein_coding	lectin%2C mannose binding 1	530.796	-0.318523	0.0797483	-3.9941	6.49411e-05	0.000608828	565.351	613.863	595.27	489.942	441.04	479.308
chr13:113527260-113530621	ENSG00000276248	-	AL442125.1	sense_intronic	---	34.6653	-0.87136	0.218352	-3.99062	6.58998e-05	0.000617434	50.8378	48.689	44.908	25.7413	20.1044	17.7111
chr10:70137981-70146676	ENSG00000156521	NM_001040273, NM_173555	TYSND1	protein_coding	trypsin domain containing 1	311.62	0.379806	0.0952265	3.98845	6.6507e-05	0.00062274	263.831	259.675	282.825	332.062	378.214	353.116
chrX:118974614-119018355	ENSG00000175556	NM_001031855, NM_001289109, NM_024778	LONRF3	protein_coding	LON peptidase N-terminal domain and ring finger 3	243.424	-0.414102	0.103865	-3.98693	6.69338e-05	0.00062635	262.954	296.907	279.959	209.362	201.044	210.32
chr16:80597906-80804329	ENSG00000166446	NM_152342	CDYL2	protein_coding	chromodomain Y like 2	18.6057	-0.99258	0.249005	-3.98619	6.71423e-05	0.000627915	20.1598	33.414	32.4867	8.58042	12.5653	4.42778
chr10:119033670-119080823	ENSG00000107581	NM_003750	EIF3A	protein_coding	eukaryotic translation initiation factor 3 subunit A	4502.48	0.222752	0.0558876	3.98571	6.72792e-05	0.000628808	4166.94	3970.54	4314.99	4762.99	4887.88	4911.52
chr7:26189927-26201529	ENSG00000122566	NM_002137, NM_031243	HNRNPA2B1	protein_coding	heterogeneous nuclear ribonucleoprotein A2/B1	4793.66	0.209896	0.0526934	3.98335	6.79504e-05	0.000634691	4539.46	4431.65	4354.17	5167.99	5082.64	5186.04
chr11:118133377-118152888	ENSG00000177098	NM_001142348, NM_001142349, NM_174934	SCN4B	protein_coding	sodium voltage-gated channel beta subunit 4	24.7297	-0.942887	0.236726	-3.98303	6.80424e-05	0.00063516	38.5666	31.5046	38.2196	16.3028	13.8218	9.96251
chr6:152121684-152637801	ENSG00000131018	NM_033071, NM_182961	SYNE1	protein_coding	spectrin repeat containing nuclear envelope protein 1	276.404	-0.422971	0.106233	-3.98153	6.84738e-05	0.000638795	329.569	276.859	346.843	211.936	256.331	236.886
chr12:57755098-57760407	ENSG00000139266	NM_138396	MARCH9	protein_coding	membrane associated ring-CH-type finger 9	180.604	0.46426	0.116633	3.98052	6.87636e-05	0.000641105	146.378	153.704	150.967	214.511	192.248	225.817
chr1:6613685-6624033	ENSG00000116273	NM_153812	PHF13	protein_coding	PHD finger protein 13	201.436	0.438542	0.110194	3.97974	6.8992e-05	0.000642839	168.291	164.206	175.81	230.813	233.714	235.779
chr17:82050691-82057470	ENSG00000169727	NM_004127, NM_212492	GPS1	protein_coding	G protein pathway suppressor 1	604.747	0.296729	0.07458	3.97867	6.93027e-05	0.000645339	541.685	553.718	527.431	647.822	684.806	673.023
chr3:48432164-48440456	ENSG00000164051	NM_001256964, NM_001256965, NM_001256966, NM_001256967, NM_001256968, NM_001256969, NM_024661	CCDC51	protein_coding	coiled-coil domain containing 51	94.3907	0.606414	0.152462	3.97748	6.96483e-05	0.00064816	70.9976	71.6014	75.4837	110.687	108.061	129.513
chr9:136850943-136860799	ENSG00000177943	NM_206920	MAMDC4	protein_coding	MAM domain containing 4	162.829	0.480319	0.120769	3.97718	6.9736e-05	0.000648579	139.366	131.747	130.902	181.905	196.018	197.036
chr12:48935723-48957551	ENSG00000134287	NM_001659	ARF3	protein_coding	ADP ribosylation factor 3	535.674	0.332932	0.0837151	3.97696	6.98016e-05	0.000648792	448.775	518.394	451.947	616.933	550.358	627.638
chr5:177331562-177351852	ENSG00000169223	NM_006816	LMAN2	protein_coding	lectin%2C mannose binding 2	633.802	0.299619	0.075343	3.97674	6.98663e-05	0.000648997	594.276	547.035	558.962	700.163	668.471	733.905
chr6:13266542-13328583	ENSG00000145979	NM_001143964, NM_001143965, NM_001143966, NM_001258457, NM_016495	TBC1D7	protein_coding	TBC1 domain family member 7	127.751	0.540388	0.135986	3.97384	7.0722e-05	0.000656544	111.317	99.2873	95.549	159.596	164.605	136.154
chr5:304176-438291	ENSG00000063438	NM_001242412, NM_020731	AHRR	protein_coding	aryl-hydrocarbon receptor repressor	246.778	0.405046	0.102053	3.96896	7.21865e-05	0.000669405	211.24	210.031	212.119	290.876	266.383	290.02
chr9:129007036-129028303	ENSG00000148341	NM_001287045, NM_001287046, NM_020145	SH3GLB2	protein_coding	SH3 domain containing GRB2 like%2C endophilin B2	525.215	0.318783	0.0803197	3.96893	7.21955e-05	0.000669405	472.441	434.382	491.122	581.753	561.667	609.927
chr6:26020490-26020900	ENSG00000275714	NM_003529	HIST1H3A	protein_coding	histone cluster 1 H3 family member a	161.414	0.488434	0.123124	3.96703	7.27748e-05	0.000674365	143.748	133.656	120.392	192.202	175.914	202.571
chr15:99971589-100342005	ENSG00000140470	NM_139057	ADAMTS17	protein_coding	ADAM metallopeptidase with thrombospondin type 1 motif 17	77.7504	0.670289	0.169047	3.9651	7.33648e-05	0.000679418	50.8378	49.6437	71.6618	88.3784	103.035	102.946
chr9:128633661-128656787	ENSG00000119333	NM_052844	WDR34	protein_coding	WD repeat domain 34	372.597	0.353398	0.0891583	3.96371	7.37927e-05	0.000682964	326.94	301.681	348.754	421.299	409.627	427.281
chr19:52594060-52690496	ENSG00000167766	NM_001105549, NM_001105550, NM_001105551, NM_001105552, NM_001277948, NM_001277951, NM_001277952, NM_018300	ZNF83	protein_coding	zinc finger protein 83	19.2638	0.977004	0.246517	3.96324	7.39397e-05	0.000683908	7.88862	12.4109	7.64392	23.1671	30.1566	34.3153
chr17:45051610-45109016	ENSG00000136448	NM_021079	NMT1	protein_coding	N-myristoyltransferase 1	648.287	0.300747	0.0758892	3.96297	7.40231e-05	0.000684263	561.845	561.355	617.247	750.787	682.293	716.194
chr9:127448501-127448630	ENSG00000201302	-	SNORA65	snoRNA	small nucleolar RNA%2C H/ACA box 65	99.3719	-0.605263	0.152739	-3.96273	7.40986e-05	0.000684545	114.823	116.472	135.68	83.2301	82.9307	63.0959
chr11:62806897-62832088	ENSG00000162236	NM_001244666, NM_003164	STX5	protein_coding	syntaxin 5	157.572	-0.493694	0.124658	-3.96039	7.48284e-05	0.000690867	178.809	188.073	190.143	121.842	147.013	119.55
chr17:28347177-28357522	ENSG00000004142	NM_015584	POLDIP2	protein_coding	DNA polymerase delta interacting protein 2	525.157	0.310163	0.0783253	3.95993	7.49712e-05	0.000691765	479.453	477.343	445.258	584.327	595.593	568.97
chr8:29333064-29350668	ENSG00000120875	NM_001394, NM_057158	DUSP4	protein_coding	dual specificity phosphatase 4	37.3269	-0.851922	0.215416	-3.95477	7.66069e-05	0.000706429	55.2203	48.689	48.73	18.8769	31.4131	21.032
chr7:6445953-6484242	ENSG00000136240	NM_001100603, NM_006854	KDELR2	protein_coding	KDEL endoplasmic reticulum protein retention receptor 2	566.371	-0.311783	0.0788428	-3.95449	7.66989e-05	0.000706849	624.954	667.325	596.226	520.832	477.48	511.409
chr2:96266132-96273349	ENSG00000144021	NM_004804	CIAO1	protein_coding	cytosolic iron-sulfur assembly component 1	477.893	0.315381	0.0797789	3.95319	7.71168e-05	0.000710269	435.627	420.062	417.549	531.128	532.767	530.227
chr1:41014590-41043890	ENSG00000281207	-	SLFNL1-AS1	antisense_RNA	SLFNL1 antisense RNA 1	107.31	0.60194	0.152282	3.95279	7.7245e-05	0.000711019	67.4915	99.2873	83.1277	145.009	110.574	138.368
chr19:14514770-14529770	ENSG00000132002	NM_001300914, NM_006145	DNAJB1	protein_coding	DnaJ heat shock protein family (Hsp40) member B1	208.614	0.446384	0.112963	3.9516	7.763e-05	0.00071413	184.068	154.659	184.41	230.813	266.383	231.352
chr5:64718144-64768685	ENSG00000153006	NM_173829	SREK1IP1	protein_coding	SREK1 interacting protein 1	147.527	-0.514906	0.130311	-3.95137	7.77047e-05	0.000714385	180.562	187.118	159.567	130.422	125.653	101.839
chr14:102932379-103057462	ENSG00000198752	NM_006035	CDC42BPB	protein_coding	CDC42 binding protein kinase beta	876.774	0.261338	0.0661481	3.9508	7.78913e-05	0.000715667	793.245	795.253	800.701	971.304	953.703	946.439
chr11:62676498-62679117	ENSG00000162191	NM_001286077, NM_001286078, NM_015853	UBXN1	protein_coding	UBX domain protein 1	389.454	-0.353066	0.0893849	-3.94996	7.81659e-05	0.000717384	436.504	417.198	462.457	338.927	314.131	367.506
chr12:48766194-48789037	ENSG00000174233	NM_015270, NM_020983	ADCY6	protein_coding	adenylate cyclase 6	481.186	0.322389	0.0816188	3.94993	7.81725e-05	0.000717384	447.898	428.654	401.306	525.98	526.484	556.794
chr20:43667019-43716496	ENSG00000101057	NM_001278610, NM_002466	MYBL2	protein_coding	MYB proto-oncogene like 2	1588.35	0.244192	0.0618254	3.9497	7.82497e-05	0.000717659	1516.37	1400.52	1438.97	1698.92	1678.72	1796.57
chr13:39009866-39038076	ENSG00000120685	NM_025138	PROSER1	protein_coding	proline and serine rich 1	723.113	-0.297393	0.0753501	-3.94681	7.91988e-05	0.000725925	745.913	863.991	789.235	660.693	625.75	653.098
chr9:128371319-128392016	ENSG00000167118	NM_001135947, NM_001265582, NM_030914	URM1	protein_coding	ubiquitin related modifier 1	184.03	0.452422	0.114658	3.94585	7.95165e-05	0.000728398	144.625	159.433	157.656	215.369	212.353	214.747
chr7:28299321-28825894	ENSG00000146592	NM_001011666, NM_004904, NM_182898, NM_182899	CREB5	protein_coding	cAMP responsive element binding protein 5	782.98	-0.292607	0.0741646	-3.94537	7.96753e-05	0.000729413	857.23	927	807.389	688.15	679.78	738.333
chr3:170357678-170396835	ENSG00000136603	NM_001145097, NM_001145098, NM_001248008, NM_005414	SKIL	protein_coding	SKI like proto-oncogene	135.263	-0.520966	0.132058	-3.94498	7.98073e-05	0.000730182	149.007	164.206	171.033	112.404	113.087	101.839
chr8:143816344-143829859	ENSG00000179950	NM_001136033, NM_001271096, NM_001271097, NM_001271098, NM_001271099, NM_001271100, NM_014281, NM_078480	PUF60	protein_coding	poly(U) binding splicing factor 60	620.707	0.301847	0.0765346	3.94392	8.01593e-05	0.000732961	535.55	536.533	592.404	689.866	655.906	713.98
chr8:38030341-38060365	ENSG00000187840	NM_004095	EIF4EBP1	protein_coding	eukaryotic translation initiation factor 4E binding protein 1	580.573	-0.312691	0.0792879	-3.94374	8.02195e-05	0.00073307	635.472	632.957	669.799	560.302	481.249	503.66
chr3:9792495-9807726	ENSG00000241553	NM_001024959, NM_001024960, NM_001198780, NM_005718	ARPC4	protein_coding	actin related protein 2/3 complex subunit 4	101.789	0.593315	0.150462	3.94328	8.03748e-05	0.000734048	93.7869	71.6014	71.6618	132.997	115.6	125.085
chr4:76158733-76234536	ENSG00000138760	NM_001204255, NM_005506	SCARB2	protein_coding	scavenger receptor class B member 2	398.333	-0.335663	0.0851607	-3.94152	8.09671e-05	0.000738709	455.787	439.155	442.392	350.081	350.571	352.009
chr12:88049014-88142216	ENSG00000198707	NM_025114	CEP290	protein_coding	centrosomal protein 290	419.972	-0.33419	0.0847882	-3.94147	8.09823e-05	0.000738709	468.058	459.204	480.612	357.804	393.292	360.864
chr7:101217668-101224190	ENSG00000106400	NM_006349	ZNHIT1	protein_coding	zinc finger HIT-type containing 1	217.532	0.437734	0.111096	3.94013	8.14375e-05	0.000742415	178.809	172.798	196.831	231.671	245.022	280.057
chr1:182381704-182392206	ENSG00000135821	NM_001033044, NM_001033056, NM_002065	GLUL	protein_coding	glutamate-ammonia ligase	1526.31	-0.240624	0.0610806	-3.93945	8.16691e-05	0.00074408	1605.77	1685.98	1672.11	1341.98	1408.56	1443.46
chr6:49550646-49561907	ENSG00000197261	NM_001145652	C6orf141	protein_coding	chromosome 6 open reading frame 141	10.4864	-0.986772	0.250563	-3.93822	8.20897e-05	0.000747464	14.9007	19.0937	19.1098	2.57413	5.0261	2.21389
chrX:119236245-119244466	ENSG00000101856	NM_001282621, NM_006667	PGRMC1	protein_coding	progesterone receptor membrane component 1	778.851	0.282173	0.0716938	3.9358	8.29193e-05	0.000754566	719.618	723.652	661.199	857.184	819.254	892.198
chr10:112446998-112818744	ENSG00000151532	NM_145206	VTI1A	protein_coding	vesicle transport through interaction with t-SNAREs 1A	201.814	0.44127	0.112132	3.93526	8.3105e-05	0.000755803	162.155	176.617	170.077	241.968	247.535	212.534
chr19:19119169-19138513	ENSG00000064545	NM_001256766, NM_017814	TMEM161A	protein_coding	transmembrane protein 161A	590.659	0.303251	0.0770646	3.93502	8.31902e-05	0.000756125	535.55	496.437	550.362	653.828	627.006	680.772
chr1:205789093-205813748	ENSG00000133065	NM_173854	SLC41A1	protein_coding	solute carrier family 41 member 1	409.393	0.342393	0.0870151	3.93486	8.32447e-05	0.000756169	347.099	378.056	355.442	479.646	423.449	472.666
chr6:31639028-31652705	ENSG00000204463	NM_001098534, NM_001199697, NM_001199698, NM_004639, NM_080702, NM_080703	BAG6	protein_coding	BCL2 associated athanogene 6	1208.38	0.271108	0.068911	3.93418	8.3481e-05	0.000757862	1121.94	1110.3	1049.13	1367.72	1207.52	1393.64
chr15:67201033-67255195	ENSG00000103591	NM_001271885, NM_001271886, NM_024666	AAGAB	protein_coding	alpha and gamma adaptin binding protein	268.52	0.404663	0.102884	3.9332	8.38217e-05	0.000760501	233.153	214.804	240.784	303.747	277.692	340.939
chr11:77878720-77994678	ENSG00000149262	NM_033547	INTS4	protein_coding	integrator complex subunit 4	98.7138	-0.607519	0.154472	-3.93287	8.39363e-05	0.000761086	113.07	127.928	125.169	83.2301	56.5436	86.3418
chr12:49791146-49828750	ENSG00000167566	NM_001037806	NCKAP5L	protein_coding	NCK associated protein 5 like	351.13	0.379273	0.0964832	3.93097	8.46026e-05	0.00076667	273.472	345.596	292.38	398.99	375.701	420.639
chr1:23743155-23762059	ENSG00000011007	NM_003198	ELOA	protein_coding	elongin A	371.797	0.351586	0.0894444	3.93078	8.46707e-05	0.00076683	304.15	331.276	342.066	438.46	400.832	413.998
chr1:197084128-197146694	ENSG00000066279	NM_001206846, NM_018136	ASPM	protein_coding	abnormal spindle microtubule assembly	910.261	-0.268545	0.0683454	-3.92924	8.52157e-05	0.000771306	984.325	1036.79	969.823	859.759	820.511	790.359
chr18:36829106-37232172	ENSG00000150477	NM_020776	KIAA1328	protein_coding	KIAA1328	168.393	-0.475254	0.120958	-3.92907	8.52744e-05	0.000771378	189.327	210.986	193.965	151.015	134.448	130.62
chr14:67727374-67816590	ENSG00000072121	NM_015346	ZFYVE26	protein_coding	zinc finger FYVE-type containing 26	355.236	0.350617	0.0892486	3.92854	8.54622e-05	0.000772617	301.521	308.364	322	389.551	415.91	394.073
chr4:139716753-140154184	ENSG00000196782	NM_018717	MAML3	protein_coding	mastermind like transcriptional coactivator 3	94.4118	0.616045	0.156834	3.92801	8.56518e-05	0.00077387	63.9855	70.6467	82.1722	108.113	104.292	137.261
chr19:50505998-50511353	ENSG00000161677	NM_001270639, NM_001270640, NM_001270641, NM_001270686, NM_138334	JOSD2	protein_coding	Josephin domain containing 2	95.2715	0.60167	0.15319	3.92762	8.57906e-05	0.000774664	77.1332	69.6921	72.6173	102.107	129.422	120.657
chr6:104936616-105083332	ENSG00000187772	NM_001004317	LIN28B	protein_coding	lin-28 homolog B	303.45	-0.374236	0.0953276	-3.92578	8.64476e-05	0.000780133	350.605	340.823	340.155	264.277	280.205	244.635
chr6:98868538-98948006	ENSG00000112234	NM_001278716, NM_012160	FBXL4	protein_coding	F-box and leucine rich repeat protein 4	194.834	-0.461547	0.117595	-3.92489	8.67693e-05	0.000782572	213.869	258.72	211.163	172.467	163.348	149.438
chr14:52857268-52952435	ENSG00000073712	NM_001134999, NM_001135000, NM_006832	FERMT2	protein_coding	fermitin family member 2	210.975	-0.428323	0.109141	-3.92448	8.69184e-05	0.000783451	247.177	251.082	232.184	176.757	185.966	172.684
chr1:16352575-16398145	ENSG00000055070	NM_001114600, NM_001271869	SZRD1	protein_coding	SUZ RNA binding domain containing 1	615.24	0.310202	0.0790498	3.92413	8.70428e-05	0.000784107	517.143	571.857	555.14	674.421	634.545	738.333
chr14:64449106-64505213	ENSG00000089775	NM_006977	ZBTB25	protein_coding	zinc finger and BTB domain containing 25	176.516	-0.498486	0.127082	-3.92257	8.76102e-05	0.000788284	180.562	233.898	210.208	120.984	159.579	153.865
chr11:105995623-106022403	ENSG00000170903	NM_032424	MSANTD4	protein_coding	Myb/SANT DNA binding domain containing 4 with coiled-coils	119.966	-0.562898	0.143502	-3.92257	8.76084e-05	0.000788284	125.341	145.112	166.255	96.1008	82.9307	104.053
chr6:5261044-5771580	ENSG00000145982	NM_006567	FARS2	protein_coding	phenylalanyl-tRNA synthetase 2%2C mitochondrial	64.1262	0.694806	0.177161	3.92189	8.78561e-05	0.000789562	45.5787	44.8702	48.73	76.3658	91.7263	77.4862
chr11:72685069-72793599	ENSG00000186635	NM_001040118, NM_001135190, NM_015242	ARAP1	protein_coding	ArfGAP with RhoGAP domain%2C ankyrin repeat and PH domain 1	476.025	-0.315243	0.0803797	-3.92192	8.78471e-05	0.000789562	543.438	523.168	521.698	431.595	413.397	422.853
chr12:54369133-54391298	ENSG00000161642	NM_001130967, NM_001130968, NM_001290001, NM_001290002, NM_001290004, NM_015481	ZNF385A	protein_coding	zinc finger protein 385A	156.305	0.500926	0.127751	3.92111	8.81422e-05	0.000791665	132.354	141.293	107.97	169.892	185.966	200.357
chr9:134641774-134844843	ENSG00000130635	NM_000093, NM_001278074	COL5A1	protein_coding	collagen type V alpha 1 chain	346.341	0.378597	0.0966055	3.919	8.89186e-05	0.000798167	305.027	284.496	309.579	392.983	344.288	441.671
chr11:111540280-111561745	ENSG00000204381	NM_001258390, NM_001258391, NM_178834	LAYN	protein_coding	layilin	59.2073	-0.726948	0.185584	-3.91709	8.96251e-05	0.000804033	80.6392	67.7827	82.1722	49.7665	33.9262	40.957
chr6:116681187-116741866	ENSG00000196911	NM_002269	KPNA5	protein_coding	karyopherin subunit alpha 5	115.384	-0.567001	0.14484	-3.91467	9.05283e-05	0.000811657	146.378	140.339	133.769	102.965	98.009	70.8445
chrX:47571898-47619943	ENSG00000008056	NM_006950, NM_133499	SYN1	protein_coding	synapsin I	29.1769	0.893964	0.228448	3.91321	9.10785e-05	0.000816108	22.7893	14.3203	14.3324	42.9021	36.4392	44.2778
chr6:30184455-30213427	ENSG00000234127	NM_001242783, NM_003449	TRIM26	protein_coding	tripartite motif containing 26	226.595	0.415466	0.1062	3.91211	9.14914e-05	0.000819325	198.092	186.164	193.965	260.845	243.766	276.736
chr10:21513478-21526368	ENSG00000180592	NM_207371	SKIDA1	protein_coding	SKI/DACH domain containing 1	49.7995	-0.767995	0.196349	-3.91137	9.17745e-05	0.000821376	56.0969	71.6014	68.7953	33.4637	38.9523	29.8875
chr3:165772904-165837472	ENSG00000114200	NM_000055	BCHE	protein_coding	butyrylcholinesterase	35.5407	0.848308	0.216903	3.91101	9.19117e-05	0.00082212	23.6659	17.1843	25.7982	42.9021	52.7741	50.9195
chr1:85729233-86156943	ENSG00000171502	NM_152890	COL24A1	protein_coding	collagen type XXIV alpha 1 chain	24.7976	-0.923995	0.236275	-3.91068	9.2037e-05	0.000822757	39.4431	34.3687	33.4422	12.8706	17.5914	11.0695
chr11:35138870-35232402	ENSG00000026508	NM_000610, NM_001001389, NM_001001390, NM_001001391, NM_001001392, NM_001202555, NM_001202556, NM_001202557	CD44	protein_coding	CD44 molecule (Indian blood group)	11.6246	-0.980443	0.250802	-3.90924	9.25875e-05	0.000827191	22.7893	16.2297	19.1098	1.71608	8.79568	1.10695
chr1:7954291-7985505	ENSG00000116288	NM_001123377, NM_007262	PARK7	protein_coding	Parkinsonism associated deglycase	401.166	0.33678	0.0861581	3.90886	9.27345e-05	0.000828018	354.988	340.823	364.997	467.633	424.705	453.848
chr22:27851669-27920134	ENSG00000180957	NM_001284277, NM_001284278, NM_012399	PITPNB	protein_coding	phosphatidylinositol transfer protein beta	479.295	-0.355886	0.0910705	-3.90781	9.31371e-05	0.000831124	535.55	593.815	493.988	465.917	404.601	381.896
chr6:109095110-109163932	ENSG00000183137	NM_001083535, NM_001271852, NM_001271853, NM_173830	CEP57L1	protein_coding	centrosomal protein 57 like 1	109.856	-0.591368	0.151365	-3.9069	9.34883e-05	0.000833769	144.625	112.653	147.146	99.5329	85.4437	69.7376
chr7:100154420-100158715	ENSG00000146826	NM_018275	C7orf43	protein_coding	chromosome 7 open reading frame 43	123.136	0.529815	0.135781	3.90198	9.54084e-05	0.000850394	99.046	103.106	94.5935	144.151	140.731	157.186
chr16:23463542-23521995	ENSG00000103365	NM_015044	GGA2	protein_coding	golgi associated%2C gamma adaptin ear containing%2C ARF binding protein 2	679.72	0.283124	0.0726737	3.89582	9.78672e-05	0.000871798	610.053	627.229	600.048	775.67	713.706	751.616
chr19:708939-748329	ENSG00000099864	NM_001040134, NM_002579	PALM	protein_coding	paralemmin	251.258	0.395738	0.101589	3.8955	9.79982e-05	0.000872173	209.487	221.487	214.985	273.716	289.001	298.875
chr2:172555373-172608669	ENSG00000152256	NM_001278549, NM_002610	PDK1	protein_coding	pyruvate dehydrogenase kinase 1	202.207	-0.431016	0.11065	-3.89532	9.80698e-05	0.000872173	237.535	237.717	225.496	168.176	177.17	167.149
chr10:18659405-18681639	ENSG00000165997	NM_178815	ARL5B	protein_coding	ADP ribosylation factor like GTPase 5B	271.139	-0.42934	0.11022	-3.89529	9.80815e-05	0.000872173	308.533	345.596	287.603	260.845	234.97	189.288
chr2:232539727-232546403	ENSG00000196811	NM_005199	CHRNG	protein_coding	cholinergic receptor nicotinic gamma subunit	101.154	0.582475	0.149545	3.89499	9.82032e-05	0.000872745	82.3923	70.6467	83.1277	121.842	138.218	110.695
chr17:39980797-39997960	ENSG00000108344	NM_002809	PSMD3	protein_coding	proteasome 26S subunit%2C non-ATPase 3	697.065	0.290416	0.0745828	3.89387	9.86562e-05	0.000876259	623.201	630.093	622.98	738.775	733.811	833.53
chr7:2537877-2555727	ENSG00000106009	NM_152743	BRAT1	protein_coding	BRCA1 associated ATM activator 1	561.018	0.313506	0.0805287	3.89309	9.89737e-05	0.000878052	517.143	448.702	530.297	627.229	610.671	632.066
chr21:42199689-42297244	ENSG00000160179	NM_004915, NM_016818, NM_207174, NM_207627, NM_207628, NM_207629	ABCG1	protein_coding	ATP binding cassette subfamily G member 1	21.1187	-0.953305	0.244867	-3.89316	9.89475e-05	0.000878052	21.9128	39.1421	33.4422	8.58042	12.5653	11.0695
chrX:34627064-34657288	ENSG00000147027	NM_031442	TMEM47	protein_coding	transmembrane protein 47	79.895	-0.645649	0.165872	-3.89245	9.92349e-05	0.000879856	111.317	97.3779	90.7716	63.4951	66.5958	49.8126
chr12:109477402-109536705	ENSG00000151148	NM_001270449, NM_001270450, NM_001270451, NM_130466, NM_183415	UBE3B	protein_coding	ubiquitin protein ligase E3B	298.839	0.369318	0.0949045	3.89147	9.96394e-05	0.000882927	262.954	254.901	259.893	329.488	330.466	355.33
chr11:14904997-15082342	ENSG00000175868	NM_000728	CALCB	protein_coding	calcitonin related polypeptide beta	19.4127	-0.957286	0.246033	-3.89088	9.98823e-05	0.000884564	28.9249	31.5046	26.7537	7.72238	13.8218	7.74862
chr19:2037465-2051244	ENSG00000099875	NM_017572, NM_199054	MKNK2	protein_coding	MAP kinase interacting serine/threonine kinase 2	730.763	0.282088	0.0725037	3.89067	9.99663e-05	0.000884792	615.312	664.461	694.641	795.405	806.689	808.07
chr5:128257909-128659185	ENSG00000138829	NM_001999	FBN2	protein_coding	fibrillin 2	1229.41	-0.243577	0.0626145	-3.8901	0.000100202	0.000886364	1381.39	1306.01	1314.75	1099.15	1128.36	1146.8
chr1:212686418-212699985	ENSG00000123685	NM_018664	BATF3	protein_coding	basic leucine zipper ATF-like transcription factor 3	59.7467	0.717186	0.184394	3.88943	0.00010048	0.0008883	43.8257	44.8702	39.1751	74.6497	64.0828	91.8765
chr19:38619082-38636955	ENSG00000178982	NM_001300992, NM_013234	EIF3K	protein_coding	eukaryotic translation initiation factor 3 subunit K	505.619	0.313973	0.080736	3.88888	0.000100707	0.000889793	451.404	421.016	474.879	544.857	560.41	581.147
chr16:57999546-58021618	ENSG00000103005	NM_001195302, NM_001204911, NM_024598	USB1	protein_coding	U6 snRNA biogenesis phosphodiesterase 1	369.376	0.397879	0.102407	3.88529	0.000102209	0.000902018	274.349	301.681	373.597	395.558	408.371	462.703
chr8:69667047-69835064	ENSG00000137571	NM_001146008, NM_001146009, NM_030958	SLCO5A1	protein_coding	solute carrier organic anion transporter family member 5A1	111.985	-0.56311	0.14493	-3.8854	0.000102162	0.000902018	127.971	147.976	131.858	89.2364	74.135	100.732
chr3:58427630-58433857	ENSG00000168291	NM_000925, NM_001173468	PDHB	protein_coding	pyruvate dehydrogenase E1 beta subunit	220.757	0.422121	0.108717	3.88275	0.000103282	0.00091096	207.734	174.707	178.677	258.271	245.022	260.132
chr16:70252295-70289543	ENSG00000090861	NM_001605	AARS	protein_coding	alanyl-tRNA synthetase	1640.76	-0.237569	0.0611886	-3.88256	0.000103361	0.000911123	1802.99	1695.52	1835.5	1520.45	1452.54	1537.55
chr7:27129977-27155928	ENSG00000254369	-	HOXA-AS3	antisense_RNA	HOXA cluster antisense RNA 3	175.381	0.471077	0.121377	3.88112	0.000103977	0.000916024	154.266	129.837	150.012	183.621	209.84	224.71
chr14:69726900-69772005	ENSG00000100650	NM_001039465, NM_006925	SRSF5	protein_coding	serine and arginine rich splicing factor 5	870.223	-0.27464	0.0707819	-3.88009	0.000104417	0.000919369	1008.87	914.589	938.291	783.393	826.794	749.402
chr11:107591091-107666779	ENSG00000110675	NM_001130037, NM_018712	ELMOD1	protein_coding	ELMO domain containing 1	40.9331	-0.862794	0.222382	-3.87979	0.000104549	0.000919993	42.0726	84.967	42.9971	22.3091	28.9001	24.3528
chr11:110577042-110713189	ENSG00000137727	NM_001258415, NM_001258416, NM_001258417, NM_001258418, NM_020809	ARHGAP20	protein_coding	Rho GTPase activating protein 20	89.6467	-0.612767	0.158013	-3.87794	0.000105343	0.000926444	121.835	115.517	94.5935	68.6434	65.3393	71.9515
chr1:145281116-145281462	ENSG00000276216	-	AC245014.3	lincRNA	---	14.632	0.975825	0.251747	3.87621	0.000106098	0.000932542	7.01211	5.72811	5.73294	21.4511	30.1566	17.7111
chr17:36948875-37056871	ENSG00000275700	NM_012138	AATF	protein_coding	apoptosis antagonizing transcription factor	304.079	0.363655	0.0938266	3.87582	0.000106267	0.000933488	256.818	268.267	268.493	338.069	343.031	349.795
chr14:101964528-102050792	ENSG00000197102	NM_001376	DYNC1H1	protein_coding	dynein cytoplasmic 1 heavy chain 1	5486.99	0.207756	0.0536113	3.87523	0.000106523	0.000935198	5173.18	4979.64	5110.92	5819.24	5785.04	6053.89
chr19:12646511-12666742	ENSG00000104774	NM_000528, NM_001173498	MAN2B1	protein_coding	mannosidase alpha class 2B member 1	251.586	0.393799	0.101634	3.87467	0.00010677	0.000936826	208.61	231.034	208.297	285.728	290.257	285.592
chr8:144148016-144261940	ENSG00000179832	NM_001099280, NM_001099281, NM_001288814, NM_032450	MROH1	protein_coding	maestro heat like repeat family member 1	354.698	0.345725	0.089245	3.87389	0.000107112	0.000939288	323.433	302.635	305.757	386.977	410.884	398.5
chr11:61768501-61792802	ENSG00000134825	NM_014206	TMEM258	protein_coding	transmembrane protein 258	128.767	-0.531205	0.137175	-3.87246	0.000107742	0.000944265	153.39	157.523	153.834	117.552	82.9307	107.374
chr18:68673688-68715298	ENSG00000166479	NM_019022	TMX3	protein_coding	thioredoxin related transmembrane protein 3	101.211	-0.572876	0.147973	-3.87148	0.000108178	0.000947223	120.959	123.154	126.125	86.6623	72.8785	77.4862
chr11:66685248-66729226	ENSG00000173898	NM_006946	SPTBN2	protein_coding	spectrin beta%2C non-erythrocytic 2	922.589	-0.297067	0.0767334	-3.87142	0.000108204	0.000947223	1052.69	941.32	1068.24	908.667	785.328	779.29
chr4:147480917-147544954	ENSG00000151617	NM_001166055, NM_001256283, NM_001957	EDNRA	protein_coding	endothelin receptor type A	24.6305	-0.914843	0.236375	-3.8703	0.000108701	0.000951025	39.4431	30.5499	36.3086	12.0126	15.0783	14.3903
chr19:19201416-19203424	ENSG00000184162	NM_001300945, NM_176880	NR2C2AP	protein_coding	nuclear receptor 2C2 associated protein	63.6692	0.684531	0.176878	3.87007	0.000108803	0.000951371	43.8257	43.9155	51.5965	78.9399	82.9307	80.807
chr11:61362001-61369509	ENSG00000149483	NM_016464	TMEM138	protein_coding	transmembrane protein 138	154.439	-0.49487	0.127925	-3.86844	0.000109534	0.000957212	167.414	186.164	193.009	120.126	147.013	112.908
chr3:170086732-170181749	ENSG00000173889	NM_024947	PHC3	protein_coding	polyhomeotic homolog 3	493.004	-0.343075	0.0886898	-3.86826	0.000109614	0.000957361	560.969	611.954	485.389	417.867	452.349	429.495
chr5:154712902-154817607	ENSG00000155506	NM_015315	LARP1	protein_coding	La ribonucleoprotein domain family member 1	3611.68	0.225927	0.0584084	3.86806	0.000109704	0.000957595	3299.2	3348.08	3331.79	3941.85	3659	4090.16
chr16:2771414-2777297	ENSG00000103363	NM_007108, NM_207013	ELOB	protein_coding	elongin B	390.32	0.389148	0.100644	3.86659	0.000110367	0.000962826	362	283.542	360.22	441.034	498.84	396.287
chr19:21020620-21060050	ENSG00000118620	NM_001172671, NM_025189	ZNF430	protein_coding	zinc finger protein 430	87.1434	-0.617209	0.159664	-3.86568	0.00011078	0.000965878	101.676	120.29	102.237	74.6497	65.3393	58.6681
chr14:24094053-24110598	ENSG00000100889	NM_001018073, NM_001291556, NM_004563	PCK2	protein_coding	phosphoenolpyruvate carboxykinase 2%2C mitochondrial	296.67	-0.406836	0.105252	-3.86534	0.000110934	0.000966667	345.346	290.224	385.063	260.845	263.87	234.672
chr3:120596309-120602500	ENSG00000065518	NM_001168331, NM_004547	NDUFB4	protein_coding	NADH:ubiquinone oxidoreductase subunit B4	155.492	-0.491879	0.127291	-3.86421	0.000111451	0.00097061	176.179	188.073	184.41	109.829	148.27	126.192
chr14:36516392-36521149	ENSG00000136352	NM_001079668, NM_003317	NKX2-1	protein_coding	NK2 homeobox 1	55.7111	-0.729521	0.18883	-3.86337	0.000111835	0.000973398	64.862	72.5561	78.3502	32.6056	42.7219	43.1709
chr19:2321517-2328620	ENSG00000130332	NM_016199	LSM7	protein_coding	LSM7 homolog%2C U6 small nuclear RNA and mRNA degradation associated	256.425	0.420452	0.108874	3.86183	0.000112542	0.000978991	249.806	207.167	193.009	269.425	319.157	299.982
chr1:33081104-33120530	ENSG00000142920	NM_001293562, NM_001301825, NM_001301826, NM_001301826, NM_052998	AZIN2	protein_coding	antizyme inhibitor 2	101.363	0.570104	0.147688	3.86019	0.000113299	0.000985014	78.8862	79.2389	80.2612	114.12	120.626	135.047
chr7:127359785-127364759	ENSG00000280347	-	AC000123.3	TEC	---	112.122	-0.548927	0.142259	-3.85864	0.00011402	0.000990714	127.971	143.203	133.769	85.8042	96.7524	85.2348
chr2:206274663-206314428	ENSG00000204186	NM_001285549, NM_020923	ZDBF2	protein_coding	zinc finger DBF-type containing 2	409.919	-0.326917	0.0847312	-3.85828	0.000114188	0.000991606	469.811	461.113	441.437	363.81	366.905	356.437
chrX:130202711-130268899	ENSG00000056277	NM_017666	ZNF280C	protein_coding	zinc finger protein 280C	292.152	-0.368832	0.0956198	-3.85728	0.000114655	0.000994991	328.693	340.823	322.956	254.839	248.792	256.811
chr14:22920511-22929585	ENSG00000100462	NM_001039619, NM_001282953, NM_001282954, NM_001282955, NM_001282956, NM_006109	PRMT5	protein_coding	protein arginine methyltransferase 5	357.414	0.36402	0.0943749	3.85717	0.000114708	0.000994991	319.927	318.865	295.247	414.435	354.34	441.671
chr19:18097793-18151692	ENSG00000099308	NM_015016	MAST3	protein_coding	microtubule associated serine/threonine kinase 3	394.543	0.329694	0.0854801	3.85696	0.000114804	0.000995255	351.482	349.415	343.021	426.447	448.579	448.313
chr6:4115689-4135597	ENSG00000198721	NM_001166010, NM_006117, NM_206836	ECI2	protein_coding	enoyl-CoA delta isomerase 2	118.152	0.546857	0.141799	3.85655	0.000114997	0.000996357	94.6635	95.4686	91.7271	132.997	126.909	167.149
chr3:195068279-195271167	ENSG00000173950	NM_152531	XXYLT1	protein_coding	xyloside xylosyltransferase 1	105.873	0.556265	0.144253	3.85619	0.00011517	0.000997286	85.8983	81.1483	84.0831	123.558	124.396	136.154
chr22:49900229-49918458	ENSG00000182858	NM_024105	ALG12	protein_coding	ALG12%2C alpha-1%2C6-mannosyltransferase	161.987	-0.473007	0.122669	-3.85597	0.000115272	0.000997605	185.821	189.028	193.965	126.132	150.783	126.192
[truncated: 56,487 more rows]

## Sheet: 293TΔKu70 + siKu70
position	gene id	transcript id	name	biotype	description	baseMean	log2FoldChange	lfcSE	stat	pvalue	padj	G_A01	G_A02	G_A03	G_A07	G_A08	G_A09
[truncated: 58,243 more rows]

[truncated: 4 more sheets: 293TΔKu80 + siCtr, 293TΔKu80 + siKu80, 293TΔDNA-PKcs + siCtr, 293TΔDNA-PKcs + siDNA-PKcs]
